# Supplementary material for: Risk factors associated with lymph node metastasis in papillary thyroid cancer: a retrospective analysis based on 2,428 cases
Source: Front Oncol. 2024 Nov 6;14:1473858. doi: 10.3389/fonc.2024.1473858 (PMC11576417; doi:10.3389/fonc.2024.1473858)
Supplement: Supplementary file 1 [file DataSheet1.xls]

## Sheet: all data
number	gender	age	BMI	location	MAD	Multifocality	LLMN	CLNM	TgAb	TpoAb	HT
23019329	male	29	32.95	upper	1.1	0	1	1	0	0	0
23092151	male	44	30.86	upper	1.2	0	1	1	0	0	0
23102285	male	61	30.48	upper	0.6	0	1	1	0	0	0
23066717	male	37	30.42	upper	1.3	0	1	1	0	0	0
23079613	male	32	29.32	upper	0.7	0	1	1	0	0	0
23007721	male	31	28.90	upper	1.3	0	1	1	0	0	0
23010278	female	50	28.68	upper	1.8	0	1	1	0	0	0
23032986	female	38	27.34	upper	1.5	0	1	1	0	0	0
23018306	male	58	26.37	upper	4.0	0	1	1	0	0	0
23055557	female	39	25.80	upper	0.8	0	1	1	0	1	1
23012233	female	52	25.39	upper	1.5	0	1	1	0	0	0
23072745	female	70	24.83	upper	0.4	0	1	1	0	1	0
23026776	male	25	24.18	upper	0.9	0	1	1	0	0	0
23064584	female	50	24.08	upper	1.5	0	1	1	0	0	0
23000118	female	26	23.87	upper	1.5	0	1	1	1	1	1
23036808	female	59	23.43	upper	1.2	0	1	1	0	0	1
23027258	male	69	23.32	upper	0.5	1	1	1	0	0	0
2299791	female	46	23.15	upper	0.4	0	1	1	0	0	0
23098275	female	68	23.03	upper	0.4	0	1	1	0	0	0
23059622	female	30	22.94	upper	2.5	0	1	1	0	0	0
23092919	female	38	22.77	upper	1.4	0	1	1	0	0	0
23064287	female	45	22.66	upper	2.4	0	1	1	0	0	0
23074964	female	48	22.58	upper	1.0	0	1	1	0	0	0
23028847	female	56	22.43	upper	0.9	1	1	1	0	1	0
23061785	female	42	22.26	upper	0.3	0	1	1	0	0	0
23065754	female	30	21.67	upper	1.2	0	1	1	0	0	0
23084782	female	60	21.48	upper	1.5	0	1	1	0	0	0
23100198	female	56	21.22	upper	2.0	0	1	1	0	0	0
23052819	female	36	20.81	upper	0.7	0	1	1	0	0	0
23000293	female	32	20.76	upper	1.2	0	1	1	0	0	0
22103406	male	32	20.64	upper	1.3	0	1	1	0	0	0
23013957	male	70	20.43	upper	2.0	0	1	1	0	1	0
23076125	female	47	20.28	upper	1.5	0	1	1	1	0	0
23097499	male	32	19.84	upper	0.6	0	1	1	1	0	0
23095182	female	41	19.53	upper	1.4	0	1	1	1	0	1
23064175	female	44	19.39	upper	2.0	0	1	1	0	0	0
23097251	female	29	19.37	upper	2.3	0	1	1	0	0	0
22104488	female	42	17.18	upper	0.9	0	1	1	1	1	1
23073084	female	23	16.93	upper	1.2	1	1	1	0	0	0
23018655	male	44	28.08	upper	1.3	0	1	1	0	0	0
23044200	female	67	25.39	upper lower	2.0	0	1	1	1	0	1
23085265	male	37	24.96	upper lower	0.7	0	1	1	0	0	0
23112404	female	41	22.49	upper lower	1.8	1	1	1	1	0	1
23059022	female	66	21.48	upper lower	1.2	1	1	1	0	1	0
23015792	female	51	21.23	upper lower	0.3	1	1	1	1	0	1
23045187	female	33	20.82	upper lower	0.9	1	1	1	1	1	1
23092813	male	68	20.20	upper lower	2.0	0	1	1	0	0	0
23052743	male	38	26.99	upper lower isthmus	1.0	1	1	1	0	0	0
23080930	male	42	27.71	upper middle	2.0	0	1	1	0	0	0
23075670	female	46	23.23	upper middle	1.2	1	1	1	0	0	0
23022996	female	69	22.89	upper middle	0.6	1	1	1	0	0	0
23037423	male	38	32.23	upper middle lower	1.0	1	1	1	0	0	0
23093018	male	41	31.02	isthmus	0.4	0	1	1	0	0	0
23001734	male	47	25.64	isthmus	0.6	1	1	1	0	0	0
23030702	female	56	24.46	isthmus	0.5	1	1	1	0	0	0
23010612	female	79	23.43	isthmus	1.0	0	1	1	0	0	0
23005524	female	46	21.6	isthmus	0.8	0	1	1	0	0	0
23017998	female	33	18.17	isthmus	1.0	1	1	1	0	0	0
23038482	female	76	29.40	isthmus upper	0.9	0	1	1	0	0	0
23111593	male	32	35.49	lower	1.5	0	1	1	0	0	0
23051055	female	62	33.06	lower	1.3	0	1	1	0	1	0
23006640	female	37	30.02	lower	1.3	0	1	1	0	0	0
23030801	female	33	29.28	lower	1.8	0	1	1	0	0	0
23034985	female	36	28.62	lower	1.0	0	1	1	1	1	1
23019274	female	60	28.51	lower	1.5	0	1	1	1	1	1
23110808	male	36	28.37	lower	4.0	0	1	1	0	0	0
23042975	male	34	28.34	lower	0.7	1	1	1	1	0	0
23071528	female	62	25.96	lower	0.2	0	1	1	0	0	0
23023186	male	30	25.53	lower	1.2	0	1	1	0	0	0
23101488	male	38	25.35	lower	0.8	0	1	1	0	0	0
23077003	male	61	24.86	lower	0.8	1	1	1	0	0	0
23023847	female	27	24.68	lower	1.8	0	1	1	0	0	0
23069002	female	53	24.46	lower	1.2	1	1	1	0	0	0
23028451	female	52	24.34	lower	0.8	0	1	1	0	0	0
23048719	female	29	23.91	lower	0.8	1	1	1	0	0	0
23059708	male	25	23.51	lower	0.2	1	1	1	0	1	0
23098585	male	53	23.45	lower	2.8	0	1	1	0	0	0
23101659	female	44	23.43	lower	0.4	0	1	1	0	0	0
23059053	female	28	23.23	lower	1.8	1	1	1	0	0	1
23108583	female	54	23.12	lower	1.7	0	1	1	0	0	0
23034377	female	27	23.06	lower	1.2	0	1	1	0	0	0
23094363	male	64	22.49	lower	1.2	0	1	1	1	0	0
23005417	female	60	22.04	lower	2.3	1	1	1	0	0	0
23082410	female	36	21.71	lower	1.2	0	1	1	0	0	0
23071102	female	67	21.71	lower	0.8	0	1	1	0	0	0
23072860	male	32	21.61	lower	2.5	0	1	1	0	0	0
23003971	female	23	21.51	lower	1.2	0	1	1	0	0	0
23082950	female	43	21.19	lower	1.8	0	1	1	0	0	0
23067740	female	29	21.09	lower	0.8	0	1	1	0	0	0
23092045	female	62	20.89	lower	0.5	0	1	1	1	0	1
23108467	female	26	20.54	lower	0.7	0	1	1	0	0	0
23023871	female	60	19.22	lower	1.2	0	1	1	0	0	0
23077973	female	26	19.06	lower	2.0	0	1	1	0	0	0
23050065	female	42	18.35	lower	3.0	0	1	1	1	1	0
22101538	male	41	18.16	lower	2	0	1	1	0	0	0
23080208	female	25	16.93	lower	2.0	0	1	1	1	0	0
23036991	female	34	27.34	lower	1.5	0	1	1	0	1	0
23085356	male	59	24.11	lower middle	0.5	1	1	1	0	0	0
23033441	female	36	39.16	middle	1.2	0	1	1	0	0	0
23022980	male	25	39.06	middle	4.0	0	1	1	0	1	1
23044023	female	27	36.75	middle	0.5	0	1	1	0	0	0
23012373	male	36	36.19	middle	0.8	0	1	1	1	1	1
23077320	female	32	36.06	middle	4.0	0	1	1	0	0	0
23108038	female	66	34.02	middle	0.7	1	1	1	0	0	0
23077520	female	31	32.45	middle	1.0	0	1	1	0	0	0
23015674	male	32	30.07	middle	2.5	0	1	1	0	0	0
23053401	male	39	28.08	middle	2.0	1	1	1	0	0	0
23011827	male	47	27.75	middle	0.7	0	1	1	0	0	0
23094772	female	81	27.70	middle	3.0	0	1	1	0	0	0
23100344	male	38	27.47	middle	1.5	0	1	1	0	1	0
23058894	male	53	26.64	middle	1.6	0	1	1	1	1	1
23066936	female	34	26.62	middle	5.0	0	1	1	0	0	0
22105059	female	40	26.34	middle	1.1	0	1	1	1	1	1
23091038	female	53	25.97	middle	1.2	0	1	1	0	0	0
23084545	male	42	25.95	middle	1.0	0	1	1	0	0	0
23011247	male	70	25.82	middle	3.7	0	1	1	0	0	0
23091491	female	60	25.71	middle	3.0	0	1	1	1	0	0
23096128	female	70	25.29	middle	0.8	0	1	1	0	0	0
23037250	female	28	25.23	middle	1.7	0	1	1	0	0	0
23068345	female	37	23.81	middle	1.5	0	1	1	0	0	0
23107448	male	75	23.66	middle	0.7	1	1	1	1	0	1
23037963	male	34	23.40	middle	0.8	1	1	1	0	0	0
23090997	male	60	23.03	middle	0.3	0	1	1	0	0	0
23034816	male	34	22.77	middle	1.8	0	1	1	0	0	0
23107605	male	38	22.72	middle	0.8	0	1	1	0	0	0
23001766	female	28	22.58	middle	1.5	0	1	1	0	1	1
23002508	female	38	22.43	middle	1.5	1	1	1	0	0	0
22103394	female	40	22.18	middle	0.8	0	1	1	0	0	0
23046846	female	36	21.87	middle	2.3	1	1	1	0	0	0
23075021	female	32	20.95	middle	1.0	0	1	1	0	0	0
23005989	female	70	20.7	middle	1.5	0	1	1	0	0	0
23092029	female	56	20.13	middle	2.5	0	1	1	0	0	0
22103052	female	35	19.95	middle	1.5	0	1	1	1	0	0
23090858	female	48	19.64	middle	1.5	0	1	1	1	1	1
23077655	female	31	19.57	middle	0.8	0	1	1	1	1	1
23023958	male	31	19.23	middle	2.0	0	1	1	0	0	0
23013398	female	49	18.49	middle	0.7	0	1	1	0	1	0
23035982	female	22	17.71	middle	2.2	0	1	1	1	1	1
23024078	male	52	24.09	middle upper	1.6	1	1	1	0	0	0
23095974	male	41	30.52	lower	0.8	0	1	1	0	0	0
23091222	male	33	29.88	middle lower	1.6	0	1	1	0	0	0
23092810	female	50	24.79	middle lower	6.0	0	1	1	1	0	1
23000228	female	32	20.34	middle lower	1.3	1	1	1	1	1	1
23081857	female	33	18.03	middle lower	1.5	1	1	1	0	0	0
23100911	male	43	33.31	middle lower isthmus	6.0	1	1	1	1	1	0
23021145	female	69	27.99	upper	0.4	0	1	0	0	0	0
23088839	female	67	27.33	upper	1.5	0	1	0	1	1	1
23018737	female	48	27.18	upper	0.8	1	1	0	0	0	0
23050014	female	48	27.05	upper	1.1	0	1	0	0	0	0
23008893	female	53	26.22	upper	1.7	1	1	0	0	0	0
23032004	female	69	26.04	upper	0.6	0	1	0	0	0	0
23021846	female	46	25.78	upper	0.5	1	1	0	0	0	0
23027135	female	68	25.39	upper	2.0	0	1	0	0	0	0
23089924	female	48	24.67	upper	0.2	0	1	0	1	0	0
23101011	female	53	24.55	upper	1.4	0	1	0	0	0	0
23025940	female	61	24.34	upper	1.0	0	1	0	0	0	0
23012498	female	62	22.94	upper	0.3	0	1	0	0	0	0
23021104	female	74	21.36	upper	1.0	0	1	0	1	0	0
23003901	female	55	21.25	upper	1.0	0	1	0	0	1	1
23027718	female	61	21.08	upper	1.5	1	1	0	0	0	0
23055613	female	46	21.04	upper	0.7	0	1	0	0	1	0
23098880	female	43	20.70	upper	0.5	1	1	0	1	0	0
23005484	female	43	20.45	upper	0.6	0	1	0	1	1	1
23043143	female	53	18.87	upper	0.1	0	1	0	0	1	1
23101682	male	50	29.38	lower	0.2	1	1	0	1	1	1
23107034	male	34	23.87	lower	0.8	0	1	0	1	1	1
23073578	female	66	23.83	lower	0.4	1	1	0	0	0	0
23015328	female	43	23.73	lower	1.5	0	1	0	0	0	0
23013170	female	33	22.83	lower	1.8	0	1	0	0	0	0
23027144	male	51	21.25	lower	0.1	0	1	0	0	0	0
23102123	female	50	23.87	lower middle	1.2	1	1	0	0	0	1
23014746	female	58	28.22	middle	1.0	0	1	0	0	0	0
23022931	female	52	23.49	middle	1.2	1	1	0	0	0	0
23089787	male	67	22.49	middle	1.0	0	1	0	0	0	0
23086844	female	29	21.48	middle	0.7	0	1	0	1	0	0
23031132	female	29	19.00	middle	2.0	0	1	0	0	0	0
23094808	female	43	23.82	middle lower	0.5	1	1	0	1	0	0
23029605	male	29	20.04	upper	0.5	0	0	1	1	1	1
23068736	female	52	27.28	lower	1.0	0	0	1	1	0	1
23052421	female	37	23.03	upper middle lower	0.6	1	0	0	1	1	1
23017688	female	41	34.89	upper	0.9	0	0	1	0	0	0
23031471	female	37	31.60	upper	1.1	0	0	1	0	0	0
23046740	female	42	31.55	upper	0.9	0	0	1	0	0	0
23010738	female	59	31.25	upper	0.3	0	0	1	0	0	0
23043382	male	73	30.86	upper	1.0	0	0	1	0	0	0
23070586	male	28	30.11	upper	1.0	0	0	1	0	0	0
23103672	male	33	29.98	upper	2.0	0	0	1	0	0	0
23081327	female	45	29.9	upper	0.6	0	0	1	0	0	0
23031014	female	44	29.13	upper	1.7	0	0	1	0	0	0
23094229	female	68	28.84	upper	0.2	0	0	1	0	0	0
23064980	male	31	28.73	upper	0.6	0	0	1	0	0	0
23099065	female	36	28.32	upper	0.4	0	0	1	0	0	0
23035062	female	59	28.30	upper	0.7	0	0	1	0	0	0
23017816	female	53	28.23	upper	0.6	0	0	1	0	0	0
23019005	male	56	27.94	upper	1.1	0	0	1	0	0	0
23094746	female	37	27.88	upper	1.4	0	0	1	0	0	0
23080793	male	28	27.77	upper	1.5	0	0	1	0	0	0
23062978	female	52	27.68	upper	1.0	0	0	1	0	0	0
23016617	female	38	27.54	upper	0.5	0	0	1	0	0	0
23046860	female	64	27.47	upper	0.9	0	0	1	1	1	1
23008063	female	38	27.47	upper	0.3	0	0	1	0	0	0
23104888	female	33	27.23	upper	1.0	0	0	1	0	1	1
23079926	female	51	27.06	upper	1.5	0	0	1	0	0	0
23047519	female	37	27.04	upper	1.5	0	0	1	0	0	0
23050391	female	65	26.91	upper	0.5	0	0	1	1	0	0
23051540	male	67	26.81	upper	0.4	0	0	1	0	0	0
23043441	male	47	26.77	upper	1.5	0	0	1	0	0	0
23064869	female	49	26.67	upper	0.6	0	0	1	1	0	0
23103805	female	49	26.57	upper	0.4	0	0	1	0	0	0
23060667	male	48	26.57	upper	0.2	0	0	1	0	0	0
23082155	female	69	26.29	upper	0.6	0	0	1	0	0	0
23006588	female	56	26.29	upper	0.5	1	0	1	0	1	0
23008060	female	44	26.17	upper	0.4	0	0	1	0	0	0
23010806	male	57	26.12	upper	0.5	0	0	1	0	0	0
23008829	male	67	25.86	upper	1.1	0	0	1	0	0	0
23101041	female	47	25.80	upper	1.8	0	0	1	0	0	0
23017270	female	34	25.78	upper	0.7	0	0	1	0	1	1
23022235	female	63	25.71	upper	0.7	1	0	1	0	0	1
23039238	male	66	25.64	upper	0.5	1	0	1	0	0	0
23006575	female	40	25.39	upper	0.9	1	0	1	0	0	0
23004235	male	34	25.39	upper	0.7	0	0	1	0	0	0
23101010	female	24	25.39	upper	0.4	0	0	1	0	0	0
23081015	male	39	25.25	upper	0.9	0	0	1	0	0	0
23089637	male	46	25.24	upper	1.2	1	0	1	0	0	0
23036675	female	41	25.23	upper	1.3	0	0	1	0	0	0
23082496	male	61	25.05	upper	2.0	0	0	1	0	0	0
23094828	male	45	25..35	upper	1.2	0	0	1	0	0	0
23010626	female	30	24.8	upper	0.5	0	0	1	1	0	1
23023562	female	58	24.77	upper	1.3	1	0	1	0	0	0
23064501	male	38	24.69	upper	0.6	0	0	1	0	1	0
23103695	male	53	24.67	upper	0.5	0	0	1	0	0	0
23083148	female	33	24.65	upper	0.7	0	0	1	0	0	0
23083129	female	59	24.60	upper	0.5	0	0	1	0	0	0
23107406	male	41	24.48	upper	0.3	0	0	1	0	0	0
23021512	male	28	24.39	upper	1.5	0	0	1	0	0	0
23103327	male	66	24.39	upper	0.3	0	0	1	0	0	0
23012479	female	60	24.34	upper	1.8	0	0	1	0	0	0
23055643	female	65	24.34	upper	1.5	0	0	1	0	0	0
23101650	female	42	24.24	upper	0.5	0	0	1	1	1	1
23026209	male	22	24.22	upper	1.0	0	0	1	0	0	0
23089351	female	59	24.21	upper	0.6	0	0	1	1	0	1
23025046	male	37	23.98	upper	0.6	0	0	1	0	0	0
23103890	male	36	23.88	upper	0.8	0	0	1	0	0	0
23086933	female	70	23.73	upper	1.4	0	0	1	0	0	0
23058066	male	36	23.66	upper	1.1	1	0	1	0	0	0
23023984	male	41	23.63	upper	0.7	0	0	1	0	0	0
23045960	female	46	23.52	upper	0.8	0	0	1	0	0	0
23000651	female	39	23.23	upper	0.7	0	0	1	0	1	1
23089738	female	38	23.22	upper	0.5	0	0	1	1	1	0
23009266	male	46	23.18	upper	0.7	0	0	1	0	0	0
23019621	male	33	23.14	upper	0.5	1	0	1	0	0	0
23059170	female	63	23.01	upper	1.0	0	0	1	0	0	0
23001752	female	42	22.95	upper	0.7	0	0	1	0	0	0
23046231	female	24	22.94	upper	0.5	0	0	1	0	0	0
23080328	male	40	22.77	upper	1.1	0	0	1	0	1	0
23052570	female	70	22.74	upper	0.8	0	0	1	0	1	1
23047483	female	26	22.66	upper	1.3	0	0	1	1	1	1
23111603	female	68	22.65	upper	1.0	0	0	1	0	0	0
23023236	female	43	22.60	upper	0.5	0	0	1	0	0	0
23026619	male	56	22.49	upper	1.0	0	0	1	0	0	0
23061618	female	54	22.49	upper	1.0	0	0	1	0	0	0
23000492	male	56	22.49	upper	0.4	0	0	1	0	0	0
23028102	female	67	22.31	upper	2.5	0	0	1	0	0	0
23091156	female	27	22.30	upper	1.2	0	0	1	1	1	1
23031787	female	42	22.26	upper	0.5	0	0	1	0	0	0
23056739	male	38	22.23	upper	0.4	0	0	1	0	0	0
23109016	female	37	22.21	upper	0.8	0	0	1	0	1	1
23013728	female	29	22.18	upper	0.4	0	0	1	0	0	0
23048030	female	53	22.18	upper	0.2	0	0	1	0	0	0
23067644	female	48	22.10	upper	0.4	0	0	1	0	0	0
23032410	female	33	22.07	upper	0.6	0	0	1	0	0	0
23080875	female	59	22.06	upper	0.5	0	0	1	1	1	0
23077119	female	69	22.03	upper	1.0	0	0	1	1	0	0
23045726	female	38	22.03	upper	0.8	0	0	1	0	0	0
23110048	male	55	22.03	upper	0.7	0	0	1	0	0	0
23096387	female	40	22.03	upper	0.7	0	0	1	0	0	0
23010586	female	42	22.00	upper	0.4	0	0	1	0	0	0
23005086	male	77	21.97	upper	0.05	0	0	1	0	0	0
23047976	female	38	21.82	upper	0.7	0	0	1	0	0	0
23073421	female	76	21.78	upper	1.5	0	0	1	0	0	0
23092546	female	54	21.78	upper	0.7	0	0	1	0	0	0
23058180	female	74	21.71	upper	0.7	1	0	1	0	0	0
23025490	male	42	21.71	upper	0.6	1	0	1	0	1	0
23098234	female	69	21.67	upper	0.3	0	0	1	0	0	0
23055577	female	59	21.48	upper	0.9	0	0	1	0	0	0
23052867	female	42	21.46	upper	0.6	0	0	1	0	0	0
23110745	male	24	21.46	upper	0.4	0	0	1	0	0	0
23031701	male	55	21.38	upper	0.5	1	0	1	0	0	0
23093750	female	23	21.29	upper	1.1	0	0	1	1	0	1
23092348	female	61	21.21	upper	0.6	0	0	1	0	0	0
23078805	female	37	21.15	upper	0.4	0	0	1	0	0	0
23089179	male	23	21.13	upper	0.4	0	0	1	0	0	0
23070848	female	68	21.03	upper	1.2	0	0	1	0	0	0
23044563	male	63	21.00	upper	1.0	0	0	1	0	0	0
23046115	female	67	20.95	upper	0.8	0	0	1	0	0	0
23012774	female	53	20.82	upper	0.5	0	0	1	0	1	1
23071023	male	73	20.76	upper	0.3	1	0	1	0	0	0
23021463	female	46	20.70	upper	0.5	0	0	1	0	0	0
23106494	female	41	20.70	upper	0.5	0	0	1	1	1	1
23094594	female	48	20.70	upper	0.3	0	0	1	0	0	0
23027953	female	51	20.7	upper	0.5	0	0	1	0	0	0
23040061	male	61	20.67	upper	0.8	0	0	1	0	0	0
23008115	female	61	20.54	upper	0.7	1	0	1	0	0	0
23090449	female	37	20.54	upper	0.7	0	0	1	0	0	0
23102494	female	28	20.50	upper	1.7	0	0	1	0	1	0
23062356	female	67	20.28	upper	0.8	0	0	1	0	0	0
23008914	female	30	20.18	upper	1.0	0	0	1	0	0	0
23001737	female	26	20.07	upper	0.4	0	0	1	0	0	0
23073338	female	42	20.02	upper	1.3	0	0	1	1	0	0
23057555	female	34	19.92	upper	0.8	0	0	1	0	0	0
23072725	male	29	19.84	upper	0.9	0	0	1	0	0	0
23065700	female	33	19.81	upper	0.5	0	0	1	0	0	0
23018529	male	34	19.72	upper	0.5	0	0	1	0	0	0
23074145	female	51	19.68	upper	0.5	0	0	1	0	0	0
23088836	female	26	19.53	upper	0.7	0	0	1	0	1	1
23060053	female	53	19.33	upper	0.6	0	0	1	0	0	0
23019436	female	51	19.22	upper	0.9	1	0	1	1	1	1
23063268	female	61	19.14	upper	0.6	0	0	1	1	1	1
23105838	female	46	19.05	upper	0.7	0	0	1	0	0	0
23055832	female	33	18.81	upper	0.3	0	0	1	0	0	0
23083188	female	41	18.74	upper	0.5	0	0	1	0	0	0
23023477	female	43	18.69	upper	0.6	0	0	1	0	0	0
23039371	female	75	18.66	upper	0.6	0	0	1	1	0	1
23055550	female	27	18.5	upper	0.5	0	0	1	0	0	0
23000478	female	62	18.49	upper	0.8	0	0	1	0	0	0
23105896	female	35	18.22	upper	0.5	0	0	1	1	1	1
23106090	female	23	17.68	upper	0.4	0	0	1	0	0	0
23112695	female	23	17.57	upper	2.5	0	0	1	1	1	0
23020769	male	18	17.57	upper	0.6	0	0	1	0	0	0
23052712	female	52	17.36	upper	0.8	0	0	1	0	1	0
23079707	female	28	17.10	upper	0.8	0	0	1	0	0	0
23050458	female	29	17.00	upper	0.3	0	0	1	0	0	0
23068768	female	37	14.69	upper	3.0	0	0	1	1	1	1
23018078	female	30	14.38	upper	0.7	0	0	1	0	0	0
23018648	female	36	24.41	upper	0.3	0	0	1	0	0	0
23082994	female	41	27.94	upper isthmus	1.2	0	0	1	0	0	0
23010701	male	32	27.77	upper isthmus	0.6	0	0	1	1	1	1
23086877	male	48	24.78	upper isthmus	0.6	0	0	1	0	0	0
23069151	female	43	24.69	upper isthmus	0.3	0	0	1	0	1	0
23038157	male	59	22.30	upper isthmus	1.3	1	0	1	0	0	0
23110846	female	31	20.81	upper isthmus	0.3	1	0	1	0	0	0
23013680	female	41	36.00	upper lower	1.1	1	0	1	0	0	0
23010914	male	34	31.69	upper lower	1.1	1	0	1	0	0	0
23069116	female	56	30.86	upper lower	2.5	0	0	1	1	1	0
23055865	female	31	27.99	upper lower	0.5	0	0	1	0	0	1
23022338	female	59	27.73	upper lower	1.5	0	0	1	0	0	0
23032975	female	47	27.34	upper lower	0.8	1	0	1	0	1	1
23097126	female	55	27.06	upper lower	0.4	1	0	1	0	0	0
23063970	female	70	26.7	upper lower	0.6	1	0	1	1	0	0
23016803	female	62	26.67	upper lower	0.4	1	0	1	0	1	0
23112379	female	75	26.37	upper lower	0.5	0	0	1	1	1	1
23003044	female	45	25.87	upper lower	1.0	1	0	1	0	0	0
23006519	female	57	25.71	upper lower	0.8	0	0	1	0	0	0
23085820	female	43	25.39	upper lower	0.6	1	0	1	0	0	0
23087161	female	55	25.39	upper lower	0.4	0	0	1	1	0	0
23093373	female	49	25.24	upper lower	0.7	0	0	1	1	1	1
23073666	female	44	24.16	upper lower	0.5	1	0	1	0	0	0
23107469	female	37	24.03	upper lower	1.3	1	0	1	0	0	0
23062438	female	30	23.14	upper lower	3.0	0	0	1	0	1	1
23068660	female	61	23.06	upper lower	0.6	0	0	1	1	1	1
23088169	female	55	23.01	upper lower	1.8	0	0	1	0	0	0
23110673	female	55	22.89	upper lower	0.7	1	0	1	0	0	0
23015044	male	57	22.09	upper lower	0.6	1	0	1	0	1	1
23018993	female	53	21.82	upper lower	0.7	1	0	1	0	0	0
23014882	male	54	21.77	upper lower	1.1	1	0	1	0	0	0
23017024	female	34	21.48	upper lower	0.5	0	0	1	0	0	0
23112849	female	55	21.45	upper lower	1.8	0	0	1	0	0	0
23070281	female	27	20.31	upper lower	2.0	1	0	1	1	0	1
23045702	female	52	19.43	upper lower	1.0	1	0	1	0	0	0
23081556	female	70	19.31	upper lower	0.9	0	0	1	0	0	0
23021860	male	52	17.75	upper lower	0.7	1	0	1	0	0	0
23049744	female	51	17.26	upper lower	1.1	1	0	1	0	0	0
23056675	female	37	31.84	upper middle	0.8	1	0	1	0	0	0
23031796	female	50	25.11	upper middle	0.4	1	0	1	0	0	0
23018495	male	66	24.49	upper middle	0.7	1	0	1	0	0	0
23056796	female	62	23.43	upper middle	0.5	0	0	1	1	0	1
23021254	female	35	22.6	upper middle	0.5	1	0	1	1	1	0
23099774	female	55	21.87	upper middle	0.8	0	0	1	1	1	1
23037251	male	65	20.89	upper middle	0.6	1	0	1	0	0	0
23052871	female	47	23.93	upper middle	2.0	0	0	1	0	0	0
23110923	female	60	31.24	upper middle lower	0.5	1	0	1	1	1	1
23059298	female	67	25.39	upper middle lower	1.2	1	0	1	0	0	1
23055921	male	38	25.25	upper middle lower	1.0	1	0	1	0	0	0
23067051	male	44	24.22	upper middle lower	0.9	1	0	1	0	0	0
23011841	male	49	37.55	isthmus	1.7	0	0	1	0	0	0
23044084	female	47	34.05	isthmus	0.8	1	0	1	0	0	0
23039852	male	32	32.87	isthmus	1.5	0	0	1	0	0	0
23101224	male	56	32.87	isthmus	0.5	0	0	1	0	0	0
23012634	male	28	32.84	isthmus	0.9	0	0	1	0	0	0
23075190	male	42	31.22	isthmus	0.1	1	0	1	0	0	0
23065990	female	40	30.04	isthmus	1.2	0	0	1	0	0	0
23005426	female	48	29.38	isthmus	1.8	0	0	1	0	0	0
23008424	female	46	28.19	isthmus	2.0	0	0	1	0	0	0
23094903	female	34	28.04	isthmus	0.8	0	0	1	0	0	0
23087659	male	65	28.01	isthmus	0.7	0	0	1	0	0	0
23095878	male	48	27.71	isthmus	1.0	0	0	1	0	0	0
23036041	male	54	27.68	isthmus	0.4	0	0	1	0	0	0
23075171	male	55	27.55	isthmus	0.2	0	0	1	0	1	1
23068741	female	51	27.53	isthmus	0.6	1	0	1	0	0	0
23104606	male	48	27.42	isthmus	0.8	0	0	1	0	0	0
23110763	female	29	27.34	isthmus	0.5	0	0	1	0	0	0
23062709	female	51	27.34	isthmus	0.3	0	0	1	0	0	0
23079191	male	36	27.21	isthmus	0.8	0	0	1	0	0	0
23019244	female	60	27.19	isthmus	0.4	0	0	1	0	0	0
23083882	male	47	27.14	isthmus	0.6	0	0	1	0	0	0
23026060	male	58	27.00	isthmus	1.2	0	0	1	0	0	0
23069090	male	29	26.75	isthmus	0.4	1	0	1	0	0	0
23032206	female	56	26.57	isthmus	0.8	0	0	1	0	0	0
23043527	male	67	26.07	isthmus	1.6	0	0	1	0	0	0
23049217	female	28	26.02	isthmus	0.4	0	0	1	0	0	0
23013713	male	56	25.85	isthmus	0.5	1	0	1	0	0	0
23058284	male	38	25.74	isthmus	3.3	0	0	1	0	0	0
23023001	male	61	25.35	isthmus	0.7	0	0	1	0	1	0
23099040	male	55	25.35	isthmus	0.4	0	0	1	0	0	0
23058958	male	54	25.25	isthmus	0.5	0	0	1	0	0	0
23074926	female	66	24.97	isthmus	1.3	0	0	1	0	0	0
23075330	male	37	24.73	isthmus	0.7	0	0	1	0	0	0
23054163	male	51	24.56	isthmus	1.5	0	0	1	0	0	0
23065835	female	33	24.41	isthmus	0.4	0	0	1	0	0	0
23067503	male	33	24.30	isthmus	1.1	1	0	1	0	0	0
23096738	female	39	24.16	isthmus	0.4	0	0	1	0	0	0
23027634	male	52	24.09	isthmus	0.5	0	0	1	0	0	0
23043673	female	38	24.03	isthmus	0.8	0	0	1	0	0	0
23013644	female	53	23.87	isthmus	0.5	0	0	1	0	0	0
23085649	female	29	23.87	isthmus	0.5	1	0	1	1	0	0
23111682	male	30	23.62	isthmus	1.2	0	0	1	0	0	0
23019524	male	42	23.04	isthmus	0.4	1	0	1	0	0	0
23097162	female	39	22.95	isthmus	1.1	0	0	1	0	0	0
23101527	female	42	22.89	isthmus	0.4	0	0	1	1	0	1
23064585	female	36	22.86	isthmus	0.7	0	0	1	0	0	0
23065837	female	58	22.65	isthmus	1.5	0	0	1	0	0	0
23103585	female	38	22.64	isthmus	0.6	0	0	1	0	0	0
23106032	male	48	22.46	isthmus	1.1	0	0	1	0	0	0
23097257	female	39	22.43	isthmus	0.4	0	0	1	0	0	0
23051408	female	34	22.42	isthmus	0.2	0	0	1	0	0	0
23013026	female	43	22.37	isthmus	0.4	0	0	1	0	0	0
23012345	female	47	22.22	isthmus	0.4	0	0	1	0	0	0
23111597	male	43	22.14	isthmus	0.4	0	0	1	0	0	0
23062373	female	68	22.03	isthmus	0.8	0	0	1	0	0	0
22101263	female	62	21.52	isthmus	1.3	0	0	1	0	0	0
23070660	female	34	21.48	isthmus	0.8	0	0	1	0	0	0
23031760	female	54	21.35	isthmus	0.9	0	0	1	0	0	0
23066245	female	49	21.23	isthmus	1.0	0	0	1	0	0	0
23032957	male	53	20.79	isthmus	1.8	0	0	1	0	0	0
23076124	female	35	20.7	isthmus	0.7	0	0	1	0	0	0
23066792	female	32	20.7	isthmus	0.6	0	0	1	0	0	0
23096713	male	36	20.66	isthmus	0.7	0	0	1	0	0	0
23014598	male	61	20.38	isthmus	0.5	0	0	1	0	0	0
23060086	female	31	20.06	isthmus	0.9	0	0	1	0	0	0
23009755	female	39	19.69	isthmus	0.8	1	0	1	0	0	0
23023642	female	31	19.03	isthmus	1.3	0	0	1	0	0	0
23011318	female	48	19.02	isthmus	1.2	0	0	1	0	0	0
2299880	female	54	18.06	isthmus	1.0	0	0	1	0	0	0
23045968	female	52	17.66	isthmus	0.7	0	0	1	0	0	0
23055198	female	39	16.16	isthmus	0.3	1	0	1	0	0	0
23013139	female	39	23.23	isthmus upper	0.6	1	0	1	1	1	1
23005982	female	37	19.87	isthmus upper	0.8	1	0	1	0	0	0
23082228	male	38	30.79	isthmus lower	1.0	1	0	1	0	0	0
23034854	female	35	23.85	isthmus lower	1.0	0	0	1	0	0	0
23048424	male	44	22.03	isthmus lower	0.6	1	0	1	0	0	0
23004996	female	65	21.48	isthmus lower	1.3	0	0	1	0	0	0
23110777	female	53	20.55	isthmus lower	1.0	0	0	1	0	0	0
23036228	female	66	20.06	isthmus lower	2.0	0	0	1	1	0	0
23106977	male	30	39.95	lower	0.5	0	0	1	0	0	0
23035984	male	31	36.89	lower	0.7	0	0	1	0	0	0
23089797	female	24	35.91	lower	1.8	0	0	1	0	0	0
23043513	female	23	34.6	lower	2.8	0	0	1	0	0	0
23001627	male	42	32.87	lower	0.5	1	0	1	0	0	0
23043792	female	34	32.38	lower	1.0	1	0	1	1	1	1
23107535	male	32	32.29	lower	2.8	1	0	1	0	0	0
23021865	female	25	32.26	lower	0.9	0	0	1	0	0	0
23047019	male	52	32.20	lower	0,6	0	0	1	0	0	0
23066503	female	39	32.04	lower	1.8	1	0	1	1	0	0
23089356	male	33	31.74	lower	1.2	0	0	1	0	0	0
23070099	male	57	31.6	lower	0.4	0	0	1	0	0	0
22100865	male	39	31.48	lower	0.9	0	0	1	0	0	0
23036623	female	61	31.24	lower	2.0	0	0	1	0	0	0
23046119	female	33	31.24	lower	1.0	0	0	1	0	0	0
23053557	male	40	31.16	lower	0.3	0	0	1	1	1	1
23041548	male	49	31.05	lower	0.4	0	0	1	0	0	0
23003174	female	55	30.66	lower	0.3	0	0	1	0	0	0
23065826	male	25	30.60	lower	0.7	0	0	1	0	0	0
23091397	female	39	30.48	lower	0.8	0	0	1	0	0	0
23092538	male	39	30.42	lower	0.7	0	0	1	0	0	0
23096382	female	40	30.08	lower	0.4	0	0	1	0	0	0
22105024	male	35	30.05	lower	0.4	0	0	1	0	0	0
23094663	female	36	30.04	lower	0.7	0	0	1	0	0	0
23079561	female	26	30.04	lower	0.6	0	0	1	0	0	0
23099632	male	33	29.67	lower	0.7	0	0	1	0	0	0
23110026	female	43	29.64	lower	0.6	0	0	1	0	0	0
23073273	female	32	29.51	lower	0.8	0	0	1	0	0	0
23022506	male	45	29.41	lower	1.5	0	0	1	0	1	0
23052527	male	57	29.41	lower	0.2	0	0	1	0	0	0
23070642	male	44	29.39	lower	1.0	0	0	1	0	0	0
23015141	male	44	29.35	lower	2.0	0	0	1	0	0	0
23070960	male	38	29.32	lower	0.3	0	0	1	0	0	0
23095448	male	33	29.05	lower	0.6	0	0	1	0	0	0
23099119	male	36	29.05	lower	0.5	0	0	1	0	0	0
23109378	male	48	29.05	lower	0.4	0	0	1	0	0	0
23013439	male	61	29.01	lower	0.6	0	0	1	0	0	0
23000842	male	36	28.91	lower	0.6	1	0	1	0	0	0
23005832	male	38	28.73	lower	0.5	0	0	1	1	1	1
22103260	male	27	28.71	lower	0.8	0	0	1	0	0	0
23092344	male	39	28.41	lower	0.9	0	0	1	0	0	0
23107118	male	37	28.40	lower	1.0	0	0	1	0	0	0
23101167	male	38	28.34	lower	0.4	0	0	1	0	0	0
23023586	female	37	28.23	lower	1.5	0	0	1	0	0	0
23063601	male	41	28.22	lower	1.5	0	0	1	1	1	1
23101329	female	57	28.13	lower	1.4	0	0	1	0	0	0
23067415	male	34	28.12	lower	1.0	0	0	1	0	0	0
23055621	male	55	28.08	lower	1.5	0	0	1	0	0	0
23019053	female	41	28.04	lower	0.5	0	0	1	0	0	0
23100712	female	45	28.00	lower	0.1	0	0	1	0	0	0
23041487	female	42	27.94	lower	0.8	0	0	1	1	1	1
23061153	male	35	27.92	lower	1.5	0	0	1	0	0	0
23078623	female	69	27.88	lower	0.5	0	0	1	1	1	1
23101270	male	25	27.77	lower	1.0	0	0	1	0	0	0
23060410	male	42	27.76	lower	0.6	0	0	1	0	0	0
23031938	male	61	27.71	lower	0.7	0	0	1	0	0	0
23024959	female	35	27.68	lower	0.8	0	0	1	0	0	0
23092199	female	35	27.68	lower	0.6	0	0	1	0	0	0
23006699	female	53	27.68	lower	0.4	0	0	1	0	0	0
23050418	female	38	27.55	lower	1.2	1	0	1	0	0	0
23049678	female	37	27.54	lower	0.9	1	0	1	0	1	1
23054887	female	62	27.34	lower	0.7	0	0	1	0	0	0
23090031	male	49	27.33	lower	0.3	0	0	1	0	0	0
23087988	female	60	27.29	lower	1.1	0	0	1	0	0	0
23017557	male	35	27.18	lower	0.5	0	0	1	0	0	0
23109013	male	38	27.10	lower	0.5	0	0	1	0	0	0
23045425	female	67	27.05	lower	1.3	0	0	1	0	0	0
23111634	male	42	27.04	lower	1.0	0	0	1	0	0	0
23092873	female	45	26.99	lower	0.8	0	0	1	0	0	0
22103365	female	66	26.95	lower	0.6	0	0	1	0	0	0
23020716	male	35	26.93	lower	0.6	0	0	1	0	0	0
23023648	male	33	26.77	lower	1.1	0	0	1	0	0	0
23083602	male	18	26.77	lower	0.9	0	0	1	1	1	1
23112354	male	35	26.73	lower	0.6	0	0	1	0	0	0
23004663	male	37	26.72	lower	4.5	0	0	1	0	0	0
23030504	male	27	26.72	lower	0.4	0	0	1	0	0	0
23079700	female	64	26.70	lower	0.4	0	0	1	1	0	1
23111045	female	58	26.69	lower	0.7	0	0	1	0	0	0
23051108	female	64	26.67	lower	1.3	0	0	1	0	1	1
23050739	female	59	26.66	lower	1.6	0	0	1	0	0	0
23018226	male	40	26.61	lower	0.9	0	0	1	0	0	0
23013031	female	52	26.44	lower	1.0	0	0	1	0	0	0
23092354	male	42	26.44	lower	0.5	0	0	1	0	0	0
23029054	male	45	26.42	lower	0.4	0	0	1	0	0	0
23056224	male	50	26.23	lower	0.2	0	0	1	0	0	0
23113252	female	57	26.17	lower	0.4	0	0	1	0	0	0
23000532	male	61	26.15	lower	0.4	0	0	1	0	0	0
23044696	male	62	26.12	lower	0.4	0	0	1	0	0	0
23078414	male	46	26.12	lower	0.3	1	0	1	0	0	0
23019608	female	49	26.08	lower	1.1	0	0	1	0	0	0
23078444	male	54	26.07	lower	2.0	0	0	1	0	0	0
23002146	male	46	26.07	lower	0.5	0	0	1	0	0	0
22101395	female	33	26.03	lower	1.2	0	0	1	1	1	1
23087124	male	38	26.02	lower	0.3	0	0	1	0	0	0
23060657	male	42	25.96	lower	0.6	0	0	1	0	0	0
23024282	male	34	25.95	lower	1.2	0	0	1	0	0	0
23049445	male	54	25.95	lower	0.7	0	0	1	1	0	0
23089887	male	41	25.95	lower	0.4	0	0	1	0	0	0
23014467	male	44	25.82	lower	1.2	1	0	1	0	0	0
23039160	female	40	25.78	lower	1.5	1	0	1	0	0	0
23021591	female	58	25.71	lower	1.2	0	0	1	0	0	1
23051294	female	42	25.71	lower	0.6	0	0	1	0	0	0
23099694	female	35	25.71	lower	0.5	0	0	1	0	0	0
23029733	female	60	25.59	lower	0.7	0	0	1	0	0	1
23091716	male	42	25.56	lower	0.5	0	0	1	0	0	0
23068798	female	49	25.55	lower	0.5	0	0	1	0	0	0
23097383	male	37	25.47	lower	1.6	0	0	1	0	0	0
23087019	male	60	25.35	lower	0.3	0	0	1	0	0	0
23073990	female	50	25.21	lower	1.3	0	0	1	1	1	1
23083073	male	57	25.09	lower	2.0	0	0	1	0	0	0
22101455	female	42	25.07	lower	0.5	0	0	1	1	0	1
23092330	male	45	25.05	lower	1.5	0	0	1	0	0	0
23010409	female	53	25.03	lower	2.7	0	0	1	0	0	0
23044731	female	34	24.99	lower	1.3	0	0	1	0	0	0
23024598	female	54	24.97	lower	1.0	1	0	1	1	1	1
23028371	female	45	24.97	lower	0.7	0	0	1	0	0	0
23089529	female	43	24.97	lower	0.6	0	0	1	0	0	0
23037874	male	58	24.97	lower	0.3	1	0	1	0	0	0
23107474	male	42	24.85	lower	0.7	0	0	1	0	0	0
22105021	male	52	24.80	lower	0.6	0	0	1	0	0	0
23072764	female	26	24.80	lower	0.3	0	0	1	0	0	0
23027060	female	35	24.77	lower	1.2	0	0	1	0	0	0
23043345	male	43	24.76	lower	0.6	0	0	1	1	1	0
23078438	female	64	24.74	lower	0.7	1	0	1	1	0	0
23064648	male	46	24.74	lower	0.3	0	0	1	0	0	0
23041198	male	45	24.69	lower	0.5	0	0	1	0	0	0
23075254	male	31	24.61	lower	0.2	0	0	1	0	0	0
23108614	male	22	24.48	lower	4.0	0	0	1	0	0	0
23089254	male	57	24.48	lower	0.2	0	0	1	0	0	0
23053357	female	41	24.44	lower	0.5	0	0	1	0	0	0
23003400	female	75	24.41	lower	1.5	0	0	1	0	0	0
23049052	female	41	24.41	lower	0.8	0	0	1	0	0	1
23034126	female	28	24.34	lower	0.5	0	0	1	1	0	1
23105823	male	56	24.33	lower	1.3	0	0	1	0	0	0
23083266	female	31	24.22	lower	1.5	0	0	1	1	1	1
23067703	female	42	24.22	lower	0.6	0	0	1	0	0	0
23062465	male	30	24.21	lower	0.6	0	0	1	0	0	0
23059410	female	33	24.16	lower	0.5	0	0	1	0	0	0
23098572	male	52	24.16	lower	0.1	0	0	1	1	1	1
22101895	female	39	24.14	lower	2.0	0	0	1	0	0	0
23013888	female	49	24.14	lower	0.5	0	0	1	0	0	0
23050150	female	63	24.08	lower	0.5	0	0	1	0	0	0
23024109	female	53	24.03	lower	1.3	1	0	1	0	0	0
23035388	female	40	24.03	lower	0.8	0	0	1	0	0	0
23099742	female	71	24.03	lower	0.4	0	0	1	0	0	0
23022500	female	54	24.02	lower	0.3	0	0	1	0	0	0
23077052	male	59	23.94	lower	0.2	0	0	1	0	0	0
23108099	female	51	23.92	lower	0.7	0	0	1	0	0	0
23056418	female	59	23.91	lower	0.5	0	0	1	1	1	1
23054261	female	38	23.83	lower	0.8	0	0	1	0	0	0
23085724	female	53	23.81	lower	0.7	0	0	1	0	0	0
23084803	male	41	23.78	lower	1.0	0	0	1	0	0	0
23095721	female	42	23.74	lower	0.4	1	0	1	0	0	0
23111118	female	45	23.53	lower	0.4	0	0	1	0	0	0
23059176	female	58	23.52	lower	0.8	0	0	1	1	0	0
23014034	male	67	23.5	lower	0.5	0	0	1	0	0	0
23078521	female	38	23.43	lower	1.1	0	0	1	1	0	1
23012695	female	70	23.43	lower	0.8	0	0	1	0	0	0
23003022	female	61	23.38	lower	1.2	0	0	1	0	0	0
23089931	female	66	23.32	lower	0.6	0	0	1	0	0	0
23109406	male	39	23.32	lower	0.2	0	0	1	0	0	0
23017195	female	43	23.30	lower	0.9	0	0	1	1	0	0
23045785	female	38	23.12	lower	0.9	0	0	1	0	0	0
23005668	female	73	23.11	lower	1.5	0	0	1	0	0	0
23044139	male	60	23.05	lower	0.7	0	0	1	0	0	0
23054548	male	36	23.03	lower	0.4	0	0	1	0	0	0
23049805	female	50	23.01	lower	0.5	1	0	1	0	0	0
23099931	female	50	23.01	lower	0.4	0	0	1	0	0	0
23084125	male	16	22.94	lower	0.7	0	0	1	0	0	0
23068564	female	53	22.94	lower	0.3	0	0	1	0	1	1
23012436	female	52	22.89	lower	1.2	0	0	1	1	1	1
23012271	female	35	22.89	lower	0.6	0	0	1	0	0	1
22101342	female	37	22.89	lower	0.2	0	0	1	0	0	0
23094400	female	29	22.86	lower	0.8	0	0	1	0	0	0
23084824	female	51	22.86	lower	0.7	0	0	1	0	0	0
23055647	male	38	22.83	lower	1.3	0	0	1	0	0	0
23092973	female	57	22.83	lower	1.2	0	0	1	0	0	0
23095482	female	46	22.76	lower	1.6	0	0	1	0	0	0
23074957	female	50	22.67	lower	0.3	0	0	1	0	0	0
23041833	female	65	22.67	lower	0.1	0	0	1	0	0	0
23100261	female	46	22.65	lower	0.8	1	0	1	0	0	0
23001978	female	45	22.65	lower	0.4	0	0	1	0	0	0
23023108	female	41	22.58	lower	0.8	0	0	1	0	1	0
23059291	female	26	22.58	lower	0.6	0	0	1	0	0	0
23071487	male	26	22.49	lower	2.3	0	0	1	0	0	0
23023939	female	28	22.49	lower	0.6	0	0	1	1	1	0
23056275	female	47	22.48	lower	0.4	0	0	1	0	0	0
23040750	female	53	22.47	lower	1.2	1	0	1	0	0	0
23006168	female	37	22.47	lower	0.5	0	0	1	0	0	0
23087643	male	64	22.41	lower	0.8	0	0	1	1	1	1
23059849	female	51	22.4	lower	0.5	0	0	1	0	0	0
23082363	male	32	22.39	lower	1.0	0	0	1	0	0	0
23062145	male	61	22.20	lower	1.1	0	0	1	0	0	0
23070753	male	54	22.13	lower	0.4	0	0	1	0	0	0
23007736	female	67	22.07	lower	0.6	1	0	1	0	0	0
23000049	female	17	22.03	lower	1.5	0	0	1	0	0	0
23086350	female	46	22.03	lower	0.9	0	0	1	0	0	0
23087600	female	38	22.03	lower	0.2	0	0	1	0	0	0
23089502	female	78	22.00	lower	1.0	0	0	1	0	1	1
23077642	male	26	21.98	lower	1.4	0	0	1	0	0	0
22101181	male	36	21.96	lower	1.5	0	0	1	0	0	0
23051747	male	35	21.95	lower	0.8	0	0	1	0	0	0
23001605	female	52	21.83	lower	0.3	0	0	1	0	0	0
23071561	female	28	21.75	lower	0.7	1	0	1	1	1	1
23107471	female	36	21.75	lower	0.4	0	0	1	0	0	0
23082306	male	29	21.71	lower	1.3	0	0	1	0	0	0
23059184	male	54	21.71	lower	0.7	0	0	1	0	0	0
23045850	female	72	21.64	lower	0.6	0	0	1	0	0	0
23080688	female	36	21.64	lower	0.6	0	0	1	1	1	1
23004013	female	69	21.63	lower	1.0	0	0	1	1	0	1
23059165	female	38	21.60	lower	1.5	0	0	1	0	0	0
23080396	female	36	21.56	lower	0.4	1	0	1	0	0	0
23052401	female	31	21.50	lower	0.4	0	0	1	0	0	0
23109087	female	42	21.48	lower	0.5	0	0	1	1	0	1
23100660	female	55	21.48	lower	0.3	0	0	1	1	1	1
23102116	female	36	21.36	lower	1.8	0	0	1	0	0	0
23040281	male	38	21.25	lower	0.6	0	0	1	0	0	0
23045632	female	31	21.20	lower	1.8	0	0	1	1	1	0
23048357	female	54	21.09	lower	1.4	0	0	1	0	0	0
23099096	male	57	21.09	lower	0.3	0	0	1	0	0	0
23091420	female	27	21.07	lower	1.0	0	0	1	1	1	1
23089942	female	29	21.07	lower	0.5	0	0	1	0	0	0
23078349	female	63	21.02	lower	1.5	0	0	1	0	0	0
23031766	female	40	20.95	lower	1.0	1	0	1	0	0	0
23021589	female	49	20.93	lower	2.8	0	0	1	0	0	0
23097411	female	35	20.89	lower	0.5	0	0	1	1	0	1
23083488	female	48	20.88	lower	1.3	0	0	1	1	1	1
23006384	male	58	20.83	lower	1.2	0	0	1	0	0	0
23073454	female	61	20.81	lower	1.0	0	0	1	0	0	0
23085619	male	24	20.76	lower	2.7	0	0	1	0	0	0
23032373	female	46	20.76	lower	1.0	1	0	1	0	0	0
23023652	male	27	20.76	lower	0.6	0	0	1	0	0	0
23082702	male	64	20.76	lower	0.3	0	0	1	0	0	0
23018547	female	33	20.7	lower	0.9	0	0	1	0	0	0
23025195	male	43	20.67	lower	0.3	0	0	1	0	0	0
23095183	female	48	20.57	lower	0.6	0	0	1	0	0	0
23075997	female	35	20.44	lower	2.5	0	0	1	1	0	0
23080214	female	32	20.32	lower	0.7	0	0	1	1	0	1
23011258	female	20	20.20	lower	0.9	0	0	1	0	0	0
23087964	female	29	20.20	lower	0.7	0	0	1	0	1	1
23086331	female	24	20.20	lower	0.4	0	0	1	0	0	0
23086591	male	72	20.2	lower	0.8	0	0	1	0	0	0
23071404	female	34	20.13	lower	0.9	0	0	1	1	1	1
23018907	male	25	20.06	lower	0.9	0	0	1	0	0	0
23050359	male	58	20.06	lower	0.25	0	0	1	0	0	0
23020685	male	52	20.05	lower	1.6	0	0	1	0	0	0
23073640	female	42	20.03	lower	0.6	0	0	1	0	0	0
23040226	female	31	19.97	lower	0.6	0	0	1	1	1	0
23010043	female	56	19.94	lower	1.5	0	0	1	1	0	1
23010874	female	55	19.92	lower	0.5	0	0	1	0	1	0
23050851	female	30	19.92	lower	0.1	0	0	1	1	1	1
23034977	female	33	19.81	lower	0.3	0	0	1	1	1	0
23075734	female	63	19.77	lower	2.0	0	0	1	0	0	0
23104257	female	31	19.53	lower	2.3	0	0	1	0	1	1
23090057	female	47	19.53	lower	0.4	1	0	1	0	0	0
23092066	female	30	19.53	lower	0.3	0	0	1	0	0	0
23045858	female	35	19.46	lower	0.6	1	0	1	0	0	1
23066580	male	29	19.36	lower	0.7	0	0	1	0	0	0
23110008	female	69	19.28	lower	1.5	0	0	1	1	1	0
23008966	female	48	19.24	lower	0.5	0	0	1	0	0	0
23078303	female	41	19.23	lower	0.3	0	0	1	0	0	0
23018572	female	29	19.14	lower	0.8	1	0	1	0	0	0
23086476	male	56	19.13	lower	0.5	0	0	1	0	0	0
22102736	female	54	19.05	lower	0.5	1	0	1	0	0	0
23044823	female	38	18.90	lower	0.5	0	0	1	0	0	0
23091678	female	28	18.87	lower	0.3	0	0	1	0	0	0
23057687	female	38	18.75	lower	0.7	1	0	1	1	1	0
23018904	female	29	18.73	lower	0.2	0	0	1	1	0	1
23089600	female	26	18.67	lower	0.7	0	0	1	1	0	1
23011527	female	39	18.66	lower	0.3	1	0	1	0	1	0
23025708	female	41	18.63	lower	0.4	0	0	1	0	0	0
23048367	female	71	18.49	lower	1.0	0	0	1	0	0	0
23101354	female	27	18.45	lower	0.4	0	0	1	1	1	1
23066360	female	40	18.42	lower	0.8	1	0	1	1	0	0
23059665	male	52	17.90	lower	1.0	0	0	1	0	0	0
23016572	female	25	17.57	lower	0.07	0	0	1	0	0	0
23072822	female	31	17.31	lower	0.8	0	0	1	1	1	1
23096130	female	59	17.06	lower	0.8	0	0	1	0	0	0
23041341	female	25	16.79	lower	0.5	0	0	1	0	0	0
23012306	female	31	16.73	lower	0.7	0	0	1	0	0	0
23005903	female	79	23.80	lower isthmus	0.5	1	0	1	1	0	0
23059006	female	45	21.90	lower upper	0.5	0	0	1	0	0	0
23035216	male	40	26.23	lower isthmus	1.5	0	0	1	0	0	0
23019111	male	60	26.14	lower isthmus	0.5	1	0	1	0	0	0
23044811	female	46	25.63	lower isthmus	0.1	0	0	1	0	0	0
23047884	female	59	25.39	lower isthmus	1.0	1	0	1	0	0	0
23031302	male	69	24.48	lower isthmus	1.0	1	0	1	0	0	0
23033004	male	54	24.46	lower isthmus	1.5	0	0	1	1	0	1
23041872	male	57	23.88	lower isthmus	0.6	0	0	1	0	0	0
23078871	female	41	22.86	lower isthmus	1.0	1	0	1	0	0	0
23037313	female	55	22.86	lower isthmus	0.4	1	0	1	0	0	0
23015848	male	27	25.95	lower middle	0.5	0	0	1	1	1	1
23062381	male	34	23.59	lower middle	0.8	0	0	1	1	0	1
23008099	female	41	22.07	lower middle	0.7	0	0	1	1	1	1
23091912	female	55	21.90	lower middle	0.5	0	0	1	0	0	0
23030368	female	31	47.34	middle	0.6	1	0	1	0	0	1
23049606	female	37	40.64	middle	0.5	0	0	1	0	0	0
23054713	female	48	40.40	middle	0.5	0	0	1	0	0	1
23029249	male	51	37.05	middle	1.1	0	0	1	0	0	0
23063395	female	23	36.33	middle	0.5	0	0	1	0	0	0
23056557	female	35	34.04	middle	0.4	0	0	1	0	0	0
23058636	male	31	33.13	middle	2.0	0	0	1	0	0	0
23090044	male	31	33.13	middle	1.5	0	0	1	0	0	0
23058947	male	40	31.46	middle	0.4	0	0	1	0	0	0
23001892	male	59	30.93	middle	0.2	0	0	1	0	0	0
23061615	male	37	30.18	middle	0.4	0	0	1	0	0	0
23006164	male	36	30.04	middle	0.8	1	0	1	0	0	0
23032551	female	55	30.04	middle	0.4	0	0	1	0	0	0
23032756	male	34	30.02	middle	2.5	1	0	1	0	0	0
23052969	female	31	29.04	middle	2.3	0	0	1	0	0	0
23069465	male	39	29.01	middle	1.8	1	0	1	0	0	0
23089141	male	33	28.72	middle	0.9	0	0	1	0	0	0
23107241	male	45	28.4	middle	1.0	1	0	1	0	0	0
23090036	female	31	28.39	middle	0.8	0	0	1	0	0	0
23039046	male	36	28.24	middle	0.6	0	0	1	0	0	0
23100877	female	52	28.13	middle	0.5	1	0	1	0	1	1
23027777	male	60	28.08	middle	0.5	0	0	1	1	1	1
23021819	female	53	27.89	middle	0.5	0	0	1	1	1	1
23069339	female	58	27.73	middle	0.5	0	0	1	0	0	0
22101801	male	45	27.54	middle	0.7	0	0	1	0	0	0
23077325	female	45	27.51	middle	0.3	0	0	1	0	0	0
22105043	male	52	27.38	middle	0.4	0	0	1	0	0	0
23018280	female	33	27.34	middle	1.7	0	0	1	0	0	0
23068774	male	38	27.04	middle	0.6	1	0	1	0	0	0
23071884	male	55	26.92	middle	1.2	1	0	1	0	0	0
23081469	female	45	26.66	middle	2.0	1	0	1	0	0	0
23009879	male	59	26.64	middle	0.5	0	0	1	0	0	0
23064640	female	44	26.57	middle	0.6	0	0	1	0	0	0
23108714	male	41	26.39	middle	0.9	0	0	1	0	0	0
23034803	male	52	26.25	middle	1.0	0	0	1	1	0	1
23109342	male	41	26.23	middle	1.7	0	0	1	0	0	0
23032352	female	47	26.11	middle	1.0	0	0	1	0	0	0
23089704	male	41	26.06	middle	0.3	1	0	1	0	0	0
23113833	female	45	26.03	middle	0.9	0	0	1	0	0	0
23104031	male	44	26.03	middle	0.5	0	0	1	0	0	0
23080647	male	59	25.95	middle	0.5	0	0	1	0	0	0
23043315	male	40	25.86	middle	0.6	0	0	1	0	0	0
23097600	male	23	25.85	middle	1.3	0	0	1	0	0	0
22102410	male	45	25.68	middle	0.4	0	0	1	0	0	0
23027574	female	52	25.64	middle	0.5	0	0	1	0	0	0
23094908	male	26	25.64	middle	0.4	0	0	1	0	0	0
23066451	female	53	25.59	middle	0.3	0	0	1	0	0	0
23079195	male	58	25.51	middle	1.0	0	0	1	0	0	0
23104928	male	29	25.50	middle	1.2	0	0	1	1	0	1
23033194	male	36	25.46	middle	0.7	0	0	1	0	0	0
23048649	female	37	25.40	middle	0.4	0	0	1	0	0	0
23053536	female	61	25.39	middle	0.7	0	0	1	0	0	0
23078064	female	28	25.39	middle	0.7	0	0	1	0	0	0
23111647	female	24	25.39	middle	0.5	0	0	1	0	0	0
23043407	male	49	25.35	middle	0.6	0	0	1	0	0	0
23053636	male	29	25.30	middle	0.6	0	0	1	0	0	0
23006978	male	50	25.24	middle	1.3	1	0	1	0	0	0
23107002	female	29	25.09	middle	0.4	1	0	1	0	0	0
22103544	female	41	25.08	middle	0.5	0	0	1	1	0	1
23092581	female	64	25.07	middle	0.5	0	0	1	0	0	0
23093993	male	34	25.05	middle	0.7	0	0	1	0	0	0
23074890	male	26	25.03	middle	0.5	0	0	1	1	0	1
23032837	female	34	24.97	middle	0.3	0	0	1	1	0	0
23088040	female	55	24.88	middle	2.5	0	0	1	1	1	1
23088527	male	65	24.80	middle	0.7	0	0	1	0	0	0
23008352	female	55	24.79	middle	0.3	1	0	1	1	1	0
23099602	male	47	24.77	middle	0.8	0	0	1	0	0	0
23047934	female	47	24.76	middle	0.8	0	0	1	0	0	0
23050017	female	39	24.73	middle	0.5	0	0	1	1	1	1
23036079	male	36	24.69	middle	0.15	0	0	1	0	0	0
23045480	female	26	24.65	middle	0.1	1	0	1	1	1	1
23078878	male	44	24.62	middle	0.4	1	0	1	0	0	0
23099641	female	66	24.60	middle	0.6	1	0	1	1	1	1
23012348	female	48	24.6	middle	1.5	0	0	1	0	0	0
23078769	female	30	24.52	middle	0.5	0	0	1	0	0	0
23104962	female	35	24.48	middle	1.1	0	0	1	0	0	0
23017292	female	33	24.46	middle	0.5	0	0	1	1	0	0
23010904	female	47	24.44	middle	1.8	0	0	1	0	0	0
23055741	male	45	24.44	middle	0.7	0	0	1	0	1	0
23077160	female	45	24.34	middle	1.0	0	0	1	0	0	0
23082833	female	70	24.31	middle	0.6	0	0	1	0	0	1
23045991	female	55	24.22	middle	0.6	0	0	1	1	1	1
23030978	female	46	24.22	middle	0.3	0	0	1	0	0	0
23106285	male	51	24.22	middle	0.2	0	0	1	0	0	0
23099690	female	39	24.14	middle	0.8	0	0	1	0	0	0
23004858	female	52	24.11	middle	0.4	0	0	1	0	0	0
23006004	female	41	24.09	middle	1.2	0	0	1	1	1	1
23042882	male	63	24.08	middle	0.5	0	0	1	0	0	0
23050400	female	53	24.03	middle	0.5	0	0	1	0	0	0
23078894	female	54	24.02	middle	0.5	0	0	1	1	0	0
23044093	male	53	23.91	middle	1.2	0	0	1	0	0	0
23106857	female	30	23.87	middle	1.0	1	0	1	1	1	0
23092427	female	49	23.82	middle	0.9	0	0	1	0	0	0
23087114	male	64	23.81	middle	1.5	0	0	1	0	0	0
23011884	female	44	23.8	middle	1.0	0	0	1	0	0	1
23002032	male	51	23.63	middle	1.2	0	0	1	0	0	0
23081336	female	40	23.63	middle	0.9	0	0	1	0	0	0
23004838	female	42	23.62	middle	0.8	0	0	1	0	0	0
23073857	female	67	23.44	middle	0.5	0	0	1	0	1	1
23010241	female	62	23.43	middle	4.0	0	0	1	0	0	0
23014108	female	57	23.43	middle	0.7	1	0	1	0	0	0
23036615	male	44	23.43	middle	0.6	0	0	1	0	0	0
23054028	female	31	23.43	middle	0.5	0	0	1	0	0	0
23094568	female	64	23.32	middle	0.4	0	0	1	0	1	1
23083228	female	56	23.23	middle	1.5	0	0	1	0	0	0
23021498	female	57	23.14	middle	0.5	1	0	1	0	0	0
23078498	female	52	23.1	middle	0.7	0	0	1	0	0	0
23021458	male	34	23.04	middle	0.7	0	0	1	0	0	0
23034283	female	62	23.03	middle	0.5	0	0	1	0	1	0
23018902	female	59	22.92	middle	1.2	0	0	1	0	0	0
23024595	female	39	22.89	middle	1.0	0	0	1	0	0	1
23094802	female	36	22.85	middle	2.0	0	0	1	0	1	1
23059675	female	52	22.83	middle	0.7	0	0	1	0	0	0
23027632	female	53	22.83	middle	0.3	0	0	1	0	0	0
23039973	male	46	22.79	middle	0.8	0	0	1	0	0	0
23019906	female	60	22.76	middle	0.4	1	0	1	0	0	0
23038827	female	42	22.67	middle	1.5	0	0	1	0	0	0
23005747	female	38	22.67	middle	1.0	0	0	1	1	1	1
23003575	female	45	22.58	middle	0.4	0	0	1	0	0	0
23088075	female	43	22.58	middle	0.2	0	0	1	0	0	0
23035004	female	55	22.47	middle	0.5	0	0	1	0	0	0
23097018	female	39	22.43	middle	0.3	0	0	1	0	0	0
23056314	male	43	22.40	middle	0.2	0	0	1	0	0	0
23020770	male	45	22.4	middle	0.5	1	0	1	0	0	0
23064190	female	49	22.4	middle	0.3	0	0	1	0	0	0
23113537	male	49	22.38	middle	0.15	0	0	1	0	0	0
23076078	female	38	22.32	middle	0.9	0	0	1	0	0	0
23038457	female	66	22.26	middle	0.3	0	0	1	0	0	0
23015119	female	52	22.22	middle	0.3	0	0	1	0	0	0
23003372	female	76	22.21	middle	0.7	0	0	1	0	0	0
23097791	female	48	22.03	middle	0.7	0	0	1	0	1	0
23070382	female	30	22.03	middle	0.5	1	0	1	0	0	0
23073444	male	34	21.97	middle	0.5	0	0	1	0	0	0
23067217	female	29	21.96	middle	1.5	0	0	1	0	0	0
23100886	female	35	21.93	middle	0.2	0	0	1	0	0	0
23028108	female	46	21.9	middle	0.6	0	0	1	0	0	0
23068955	female	34	21.87	middle	0.3	0	0	1	0	0	0
23089958	male	37	21.79	middle	0.8	0	0	1	0	0	0
23070343	female	52	21.77	middle	1.4	0	0	1	0	1	0
23061735	female	53	21.77	middle	1.0	0	0	1	0	0	1
23021123	male	41	21.71	middle	0.4	1	0	1	0	0	0
23096385	male	48	21.70	middle	0.8	0	0	1	0	0	0
23043032	female	38	21.7	middle	1.8	1	0	1	0	0	0
23021387	female	53	21.64	middle	1.0	0	0	1	1	1	1
23056556	female	60	21.64	middle	0.8	0	0	1	0	0	0
23030511	female	53	21.63	middle	0.8	0	0	1	0	0	0
23019332	female	68	21.63	middle	0.6	0	0	1	1	1	1
23003006	male	31	21.63	middle	0.5	0	0	1	0	0	0
23008127	female	64	21.56	middle	1.0	0	0	1	0	0	0
23068830	male	62	21.54	middle	0.4	0	0	1	0	0	0
23020141	female	57	21.51	middle	0.4	0	0	1	0	0	0
23111991	female	40	21.48	middle	1.4	0	0	1	0	0	0
23039767	male	50	21.46	middle	1.0	0	0	1	0	1	0
23071633	female	70	21.45	middle	0.5	1	0	1	0	0	1
23097111	female	37	21.45	middle	0.5	0	0	1	0	1	1
23091049	male	70	21.45	middle	0.2	0	0	1	0	0	0
23062355	female	64	21.43	middle	1.2	1	0	1	0	0	0
23091663	female	43	21.29	middle	0.3	0	0	1	0	0	1
23081511	female	54	21.23	middle	0.5	0	0	1	0	0	0
23021605	female	31	21.09	middle	0.4	0	0	1	0	1	1
23023145	female	39	20.95	middle	1.0	0	0	1	1	1	1
23081545	female	25	20.95	middle	0.8	1	0	1	0	0	0
23049562	male	28	20.91	middle	3.0	0	0	1	0	0	0
22103127	female	54	20.81	middle	0.7	0	0	1	1	0	1
23063042	male	47	20.71	middle	0.2	0	0	1	0	0	0
23062297	female	48	20.66	middle	0.4	0	0	1	0	0	0
23056962	female	37	20.56	middle	0.2	0	0	1	0	0	0
23050183	female	56	20.54	middle	0.8	0	0	1	1	0	1
23028052	male	46	20.43	middle	1.3	0	0	1	0	0	0
23022956	female	54	20.43	middle	0.8	0	0	1	0	0	0
23042730	female	27	20.31	middle	0.5	0	0	1	0	0	0
23007653	female	58	20.28	middle	1.3	1	0	1	0	0	0
23079795	female	55	20.26	middle	1.3	0	0	1	0	0	0
23050733	male	42	20.25	middle	0.5	0	0	1	0	0	0
23113257	male	30	20.24	middle	0.3	0	0	1	0	1	0
23063674	female	25	20.20	middle	1.3	0	0	1	0	0	0
23008508	female	34	20.02	middle	0.4	1	0	1	0	0	0
23052735	female	28	19.94	middle	0.3	1	0	1	0	1	0
23066373	female	70	19.81	middle	0.5	0	0	1	1	1	0
23068611	male	76	19.53	middle	0.8	0	0	1	0	0	0
23066138	female	35	19.53	middle	0.8	0	0	1	1	1	1
23044625	male	30	19.48	middle	2.0	0	0	1	0	0	0
23079653	female	29	19.38	middle	0.7	0	0	1	1	0	1
23032635	female	39	19.36	middle	1.1	0	0	1	0	0	0
23061565	female	34	19.33	middle	1.0	0	0	1	0	0	0
23106851	male	64	19.23	middle	0.2	0	0	1	0	0	0
23057138	male	68	19.15	middle	0.8	0	0	1	0	0	0
23021681	female	28	19.10	middle	0.5	1	0	1	0	0	0
23057302	female	18	19.00	middle	3.0	1	0	1	0	0	0
23030799	male	43	18.93	middle	0.7	0	0	1	0	0	0
23068612	female	37	18.83	middle	1.5	0	0	1	0	0	0
23056567	female	36	18.74	middle	0.3	0	0	1	1	0	1
23007121	female	64	18.36	middle	0.6	0	0	1	1	0	0
23069876	female	65	18.31	middle	0.8	0	0	1	0	0	0
23016793	female	35	18.22	middle	0.6	0	0	1	0	0	0
23040882	male	32	16.96	middle	0.8	0	0	1	0	0	0
23103705	female	35	16.73	middle	0.5	0	0	1	0	0	0
23076132	male	55	27.68	middle upper	0.5	1	0	1	0	0	0
23039396	female	28	19.70	middle upper	1.2	0	0	1	0	0	0
23020913	female	51	27.77	middle isthmus	0.4	1	0	1	0	0	0
23004840	female	54	26.95	middle isthmus	0.5	1	0	1	0	0	0
23061673	male	30	23.51	middle isthmus	0.6	0	0	1	1	1	0
23041818	female	43	23.14	middle isthmus	0.7	1	0	1	1	0	1
23094599	female	44	21.22	middle isthmus	0.8	1	0	1	0	0	0
23007559	male	27	28.36	middle lower	1.5	1	0	1	0	0	0
23032125	female	33	28.3	middle lower	0.9	1	0	1	1	1	1
23073310	male	34	27.77	middle lower	0.9	1	0	1	0	0	0
23056557	female	54	27.54	middle lower	0.9	0	0	1	0	0	0
23031721	female	40	26.72	middle lower	1.2	0	0	1	0	1	1
23030726	female	62	26.57	middle lower	0.6	1	0	1	0	0	0
23056127	male	38	25.59	middle lower	1.0	1	0	1	0	0	0
23020353	female	64	23.79	middle lower	0.5	1	0	1	0	0	0
23068241	male	48	23.73	middle lower	1.0	1	0	1	0	0	0
23101245	female	47	22.08	middle lower	1.0	0	0	1	0	0	0
23090407	female	35	21.87	middle lower	1.5	1	0	1	0	0	0
23018980	female	34	21.22	middle lower	0.7	0	0	1	0	0	0
23092357	male	50	20.98	middle lower	0.6	0	0	1	0	1	1
23059289	male	70	20.76	middle lower	0.7	1	0	1	0	0	0
23021191	male	59	20.44	middle lower	0.6	1	0	1	1	1	1
23101529	male	36	34.63	upper	0.3	1	0	0	0	0	0
23075198	female	52	34.07	upper	0.7	0	0	0	0	0	0
23039545	male	31	33.27	upper	0.5	0	0	0	0	0	0
23052313	female	31	31.6	upper	0.6	0	0	0	0	0	1
23046330	female	63	31.24	upper	1.3	0	0	0	0	0	0
23061496	female	47	31.11	upper	0.5	0	0	0	0	0	0
23098545	female	42	30.80	upper	0.4	0	0	0	1	0	0
23035989	female	28	30.48	upper	0.4	0	0	0	0	0	0
23060072	female	32	30.27	upper	0.2	0	0	0	0	1	1
23027666	female	69	30.11	upper	0.4	0	0	0	0	0	0
23044115	male	35	29.86	upper	0.7	0	0	0	0	0	0
23057016	female	51	29.75	upper	0.8	0	0	0	1	1	1
23012293	female	43	29.74	upper	0.3	0	0	0	0	0	0
23016684	female	57	29.35	upper	0.5	0	0	0	1	1	1
23029271	female	57	29.27	upper	2.5	0	0	0	1	1	1
23006442	male	39	29.05	upper	0.5	0	0	0	0	1	0
23070951	female	44	29.00	upper	0.5	0	0	0	1	0	1
23046232	female	72	28.76	upper	0.4	0	0	0	1	1	1
23034759	male	31	28.66	upper	0.2	0	0	0	0	1	0
23110740	female	49	28.64	upper	0.6	0	0	0	0	0	0
23047967	female	59	28.37	upper	0.5	0	0	0	0	0	0
23090764	male	68	28.34	upper	0.6	0	0	0	0	0	0
23006756	female	67	28.30	upper	0.3	0	0	0	0	0	0
23011169	female	64	28.28	upper	2.0	0	0	0	0	0	0
23051880	female	57	28.22	upper	0.5	0	0	0	0	1	1
23101427	female	35	28.22	upper	0.4	1	0	0	0	0	0
23092296	female	37	28.13	upper	0.6	0	0	0	0	0	0
23090508	male	55	28.02	upper	0.3	0	0	0	0	0	0
23076284	male	55	28.01	upper	0.4	0	0	0	0	0	1
23018568	female	27	27.97	upper	0.2	0	0	0	0	0	0
23086908	male	53	27.96	upper	0.7	0	0	0	0	0	0
23061303	male	48	27.75	upper	0.4	0	0	0	0	0	0
22102147	male	49	27.73	upper	0.4	0	0	0	0	0	0
23040733	female	51	27.73	upper	0.3	0	0	0	0	0	0
23089215	male	71	27.68	upper	0.6	0	0	0	0	0	0
23058585	female	54	27.68	upper	0.5	0	0	0	0	0	0
23009556	male	58	27.68	upper	0.2	0	0	0	0	0	0
23098966	female	43	27.66	upper	0.2	0	0	0	0	1	0
23097122	female	44	27.64	upper	0.4	0	0	0	1	0	0
23066249	male	56	27.62	upper	0.3	0	0	0	1	1	0
23007850	male	60	27.54	upper	0.4	1	0	0	0	0	0
23106926	female	55	27.47	upper	0.4	0	0	0	0	0	0
23042233	male	50	27.45	upper	0.9	0	0	0	0	0	0
23026670	male	67	27.45	upper	0.3	0	0	0	0	0	0
23019833	female	42	27.43	upper	0.5	0	0	0	0	0	0
23107255	female	66	27.34	upper	0.4	0	0	0	0	0	0
23006415	female	45	27.33	upper	0.5	0	0	0	0	0	0
23104940	female	60	27.33	upper	0.4	0	0	0	0	0	0
23039926	female	67	27.12	upper	0.4	0	0	0	0	0	0
23099455	female	37	27.09	upper	0.2	0	0	0	0	0	0
23097723	female	53	26.86	upper	0.6	0	0	0	0	0	0
23067663	male	37	26.77	upper	0.8	1	0	0	0	0	0
23006656	male	56	26.77	upper	0.4	1	0	0	0	0	0
23038837	female	55	26.77	upper	0.2	0	0	0	0	0	1
23009089	male	49	26.75	upper	0.4	0	0	0	0	0	0
23068924	male	44	26.72	upper	0.5	0	0	0	0	0	0
23091903	female	53	26.71	upper	1.2	0	0	0	1	1	1
23068816	female	53	26.70	upper	1.2	0	0	0	1	1	1
23034302	male	56	26.67	upper	0.5	1	0	0	0	0	0
23090017	female	57	26.67	upper	0.3	0	0	0	0	0	0
23096545	female	50	26.66	upper	0.8	0	0	0	1	0	1
23019461	female	36	26.64	upper	0.4	0	0	0	0	0	0
23071276	female	66	26.63	upper	0.6	0	0	0	0	0	0
23064127	female	69	26.63	upper	0.3	0	0	0	0	0	0
23019644	female	36	26.56	upper	0.6	0	0	0	0	0	0
23094057	female	55	26.56	upper	0.4	0	0	0	0	0	0
23057388	male	50	26.50	upper	0.5	0	0	0	0	0	0
23059817	female	52	26.36	upper	0.4	0	0	0	0	0	1
23104513	male	38	26.26	upper	0.8	0	0	0	0	0	0
23024693	male	44	26.17	upper	0.6	0	0	0	0	0	0
23085340	male	49	26.12	upper	1.0	0	0	0	0	0	0
23034780	male	53	26.12	upper	0.4	0	0	0	1	1	1
23031690	female	56	26.04	upper	0.4	0	0	0	0	0	0
23009952	female	54	26.04	upper	0.4	0	0	0	0	1	0
23079167	female	53	26.03	upper	0.5	1	0	0	0	0	0
23073843	female	55	26.03	upper	0.03	0	0	0	0	0	0
23015845	female	67	26.02	upper	0.2	0	0	0	0	0	0
23057285	female	62	26.00	upper	0.3	0	0	0	0	0	0
23021205	male	38	25.95	upper	0.6	0	0	0	0	0	0
23059763	male	54	25.95	upper	0.4	0	0	0	0	0	0
23039950	female	45	25.91	upper	0.5	0	0	0	0	0	0
23015081	female	27	25.78	upper	0.5	0	0	0	0	0	0
23092884	female	46	25.78	upper	0.4	0	0	0	1	0	1
23080824	female	60	25.78	upper	0.1	0	0	0	0	0	0
23020823	female	49	25.71	upper	0.6	1	0	0	0	0	1
23012423	female	61	25.71	upper	0.4	0	0	0	0	0	0
23031986	male	42	25.53	upper	1.0	0	0	0	0	0	0
23008607	female	42	25.52	upper	1.3	0	0	0	0	0	0
23018971	female	64	25.47	upper	0.3	1	0	0	0	0	1
23061963	female	46	25.44	upper	0.3	0	0	0	1	1	0
23081523	male	57	25.43	upper	0.5	0	0	0	0	0	0
23044593	male	46	25.43	upper	0.2	0	0	0	0	0	0
23046281	female	54	25.4	upper	1.5	0	0	0	0	0	0
23099278	female	39	25.39	upper	1.2	0	0	0	0	0	0
23084564	female	58	25.39	upper	0.4	0	0	0	0	0	0
23071622	female	52	25.39	upper	0.4	0	0	0	0	0	0
23078671	female	69	25.33	upper	0.5	0	0	0	0	0	0
23023141	female	52	25.33	upper	0.4	0	0	0	0	0	0
22103314	female	52	25.28	upper	0.3	0	0	0	0	0	0
23062399	female	51	25.11	upper	0.3	0	0	0	1	1	1
23030083	female	56	25.00	upper	0.3	0	0	0	0	0	0
23030270	female	58	24.99	upper	0.2	0	0	0	1	1	1
23107022	female	48	24.97	upper	0.9	0	0	0	0	0	0
23102257	female	44	24.97	upper	0.2	0	0	0	0	0	0
23106384	female	31	24.83	upper	0.1	0	0	0	0	0	0
23110412	female	38	24.80	upper	0.6	1	0	0	0	0	0
23019341	female	68	24.8	upper	0.9	0	0	0	1	1	1
23071112	female	41	24.79	upper	0.7	0	0	0	0	0	0
23039170	female	35	24.79	upper	0.1	0	0	0	0	0	1
2298836	male	33	24.78	upper	0.4	0	0	0	1	0	1
23057780	female	44	24.77	upper	0.5	0	0	0	0	1	0
23010588	female	58	24.75	upper	0.3	0	0	0	1	1	1
23068673	male	48	24.69	upper	0.2	1	0	0	0	0	0
23108335	male	26	24.61	upper	0.6	0	0	0	0	0	0
23043454	male	49	24.60	upper	0.3	0	0	0	0	0	0
23014997	female	58	24.6	upper	0.4	0	0	0	0	0	0
23102492	male	59	24.57	upper	0.1	0	0	0	0	0	0
23076859	female	64	24.56	upper	0.9	0	0	0	0	0	0
23005715	female	63	24.55	upper	0.2	0	0	0	0	0	0
23050761	female	64	24.52	upper	0.8	0	0	0	1	1	1
23057573	female	53	24.52	upper	0.1	0	0	0	0	0	0
23089590	male	48	24.50	upper	0.3	0	0	0	0	0	0
23077866	female	62	24.46	upper	0.7	0	0	0	0	0	0
23023387	female	60	24.45	upper	0.6	0	0	0	1	1	0
23039266	female	61	24.44	upper	0.2	0	0	0	0	0	0
23035065	female	58	24.43	upper	0.3	0	0	0	0	0	0
23093749	female	58	24.41	upper	0.7	0	0	0	0	0	0
23064434	female	30	24.38	upper	1.0	0	0	0	0	0	0
23042459	female	40	24.38	upper	0.5	0	0	0	0	0	0
23046114	female	49	24.34	upper	0.2	0	0	0	0	0	0
23008416	female	51	24.34	upper	0.05	0	0	0	0	0	0
23041253	female	55	24.33	upper	0.8	0	0	0	0	0	0
23042226	male	47	24.28	upper	0.3	0	0	0	0	0	0
23052206	female	54	24.24	upper	0.4	0	0	0	0	0	0
23025899	female	36	24.22	upper	0.6	0	0	0	1	0	0
23075527	female	64	24.14	upper	0.8	0	0	0	0	0	0
23069035	female	51	24.12	upper	0.6	0	0	0	0	1	1
23032470	female	52	24.03	upper	1.1	0	0	0	0	0	0
23103718	female	70	24.03	upper	0.5	0	0	0	0	0	0
23003697	female	63	24.03	upper	0.5	0	0	0	0	0	0
23057581	female	56	24.03	upper	0.5	0	0	0	0	0	0
23038852	female	55	24.03	upper	0.5	0	0	0	0	0	1
23014121	female	61	24.02	upper	0.4	1	0	0	0	0	0
23030144	female	44	23.95	upper	0.8	0	0	0	0	0	0
23106404	female	71	23.93	upper	0.7	0	0	0	0	0	0
23069214	female	27	23.93	upper	0.3	1	0	0	0	0	0
23023085	female	53	23.92	upper	1.1	0	0	0	0	0	0
23004256	female	50	23.91	upper	0.2	0	0	0	0	0	0
23092816	male	60	23.88	upper	2.0	0	0	0	1	1	1
23000146	male	33	23.88	upper	0.2	0	0	0	0	1	0
23024141	female	31	23.88	upper	0.2	0	0	0	0	0	0
23062281	female	43	23.87	upper	0.1	0	0	0	0	1	0
23095418	male	58	23.73	upper	1.3	0	0	0	1	1	1
23021712	female	42	23.73	upper	0.5	0	0	0	0	0	0
23029853	female	42	23.73	upper	0.2	0	0	0	1	1	1
23065576	female	47	23.73	upper	0.1	0	0	0	0	0	0
23094406	male	67	23.69	upper	0.5	0	0	0	0	0	0
23013016	female	54	23.68	upper	0.5	0	0	0	1	1	0
23075030	female	36	23.53	upper	0.4	0	0	0	0	0	0
23015158	female	41	23.53	upper	0.3	0	0	0	0	0	0
23090012	female	38	23.52	upper	0.8	1	0	0	1	0	1
23038534	female	39	23.52	upper	0.5	0	0	0	1	1	1
23066330	female	46	23.43	upper	0.8	0	0	0	0	0	0
23017445	female	47	23.43	upper	0.6	0	0	0	0	0	0
23087713	female	40	23.43	upper	0.5	0	0	0	0	0	0
23112043	female	58	23.43	upper	0.4	0	0	0	1	1	0
23095387	female	36	23.43	upper	0.3	0	0	0	0	0	0
23077780	female	35	23.43	upper	0.2	0	0	0	0	0	0
23053044	male	30	23.39	upper	0.5	0	0	0	0	0	0
23046394	female	54	23.38	upper	0.4	0	0	0	0	0	0
23050657	female	52	23.37	upper	0.6	0	0	0	0	0	0
22102782	female	43	23.34	upper	0.1	0	0	0	1	1	1
23058714	female	64	23.30	upper	0.6	0	0	0	0	0	0
23072672	female	49	23.30	upper	0.1	1	0	0	0	0	1
23010724	male	28	23.29	upper	1.0	0	0	0	0	0	0
23068377	female	37	23.28	upper	0.3	0	0	0	0	0	0
23015339	female	37	23.23	upper	0.5	0	0	0	0	0	0
23034842	female	66	23.15	upper	2.2	0	0	0	0	0	0
23016700	female	62	23.14	upper	0.5	0	0	0	0	0	0
23037289	female	64	23.14	upper	0.4	0	0	0	0	0	0
23058231	male	57	23.14	upper	0.3	0	0	0	0	0	0
23059770	female	42	23.12	upper	0.7	0	0	0	0	0	0
23096674	female	58	23.11	upper	0.5	0	0	0	0	0	0
23098958	female	42	23.06	upper	0.4	0	0	0	1	1	0
23027682	female	38	23.04	upper	0.2	0	0	0	0	0	0
23061993	male	54	23.03	upper	0.6	0	0	0	1	1	1
23053645	male	71	22.98	upper	0.6	0	0	0	0	0	0
23064631	female	54	22.94	upper	0.4	0	0	0	1	1	1
23088859	female	47	22.92	upper	0.2	0	0	0	0	0	0
23085558	female	72	22.89	upper	0.5	0	0	0	1	1	1
23032600	female	40	22.89	upper	0.5	0	0	0	1	1	1
23086825	female	59	22.89	upper	0.4	0	0	0	0	0	0
23111673	female	53	22.89	upper	0.4	0	0	0	0	0	0
23019174	female	41	22.89	upper	0.2	0	0	0	0	0	0
23012312	male	45	22.88	upper	1.2	0	0	0	0	0	0
23104586	female	47	22.86	upper	0.8	0	0	0	0	0	0
23050075	female	70	22.86	upper	0.6	0	0	0	0	0	0
23048372	female	28	22.86	upper	0.5	0	0	0	1	1	1
23037190	female	31	22.85	upper	0.7	0	0	0	1	0	1
23037959	female	60	22.83	upper	0.3	0	0	0	0	0	0
23016283	female	51	22.83	upper	0.3	1	0	0	0	0	0
23086748	female	46	22.83	upper	0.3	1	0	0	0	0	0
23092934	male	44	22.72	upper	0.5	0	0	0	0	0	0
23109222	male	44	22.68	upper	0.2	0	0	0	1	1	1
23105465	female	63	22.66	upper	0.05	0	0	0	0	0	0
23068082	female	54	22.65	upper	0.9	0	0	0	0	0	0
23073877	female	61	22.65	upper	0.4	0	0	0	0	0	0
23089368	male	28	22.64	upper	0.4	0	0	0	0	0	0
23095472	female	22	22.63	upper	0.4	0	0	0	0	0	0
23113869	female	44	22.60	upper	0.8	0	0	0	1	0	0
23028089	female	49	22.60	upper	0.6	0	0	0	1	1	1
23054723	female	56	22.60	upper	0.2	0	0	0	0	0	0
23068843	female	61	22.58	upper	0.4	0	0	0	1	0	0
23050689	male	60	22.55	upper	0.4	0	0	0	0	0	0
23100997	male	42	22.49	upper	1.2	0	0	0	0	0	0
23056440	male	38	22.49	upper	0.7	0	0	0	0	0	0
23077323	male	39	22.49	upper	0.2	0	0	0	1	1	0
23071641	female	49	22.46	upper	0.6	0	0	0	0	0	0
23096386	female	31	22.46	upper	0.4	0	0	0	0	0	0
23039425	female	42	22.46	upper	0.3	0	0	0	0	0	0
23062747	female	51	22.43	upper	0.8	0	0	0	1	0	0
23031321	female	61	22.43	upper	0.3	0	0	0	0	0	0
23098835	female	54	22.41	upper	0.2	0	0	0	0	0	0
23091398	male	49	22.40	upper	0.4	0	0	0	0	0	0
23044693	female	70	22.4	upper	0.1	0	0	0	0	0	0
23083278	female	51	22.39	upper	0.5	0	0	0	0	0	0
23062960	female	62	22.35	upper	0.4	0	0	0	0	0	0
23104598	female	45	22.35	upper	0.4	0	0	0	0	0	0
23023674	female	49	22.33	upper	0.3	0	0	0	0	0	0
23098895	female	65	22.31	upper	0.5	0	0	0	0	0	0
23008007	female	48	22.31	upper	0.4	1	0	0	1	1	0
23098921	female	60	22.30	upper	0.5	0	0	0	0	0	0
23016742	female	50	22.26	upper	0.6	0	0	0	0	0	0
23066559	male	49	22.26	upper	0.6	0	0	0	1	0	1
23037327	female	29	22.26	upper	0.25	1	0	0	1	1	1
23074990	female	61	22.22	upper	0.5	0	0	0	0	0	0
23000011	female	50	22.21	upper	0.5	0	0	0	0	0	0
23025306	female	38	22.20	upper	0.3	0	0	0	0	0	0
23064663	female	56	22.18	upper	0.5	0	0	0	0	0	0
23031314	female	57	22.06	upper	0.5	0	0	0	0	1	0
23001119	female	56	22.04	upper	0.2	0	0	0	1	1	1
23090426	female	57	22.03	upper	0.7	0	0	0	1	0	1
23076022	female	64	22.03	upper	0.6	0	0	0	0	0	0
23015624	female	54	22.03	upper	0.6	1	0	0	0	0	0
23006304	female	41	22.03	upper	0.5	0	0	0	0	0	0
23055455	female	25	22.03	upper	0.5	0	0	0	0	0	0
23071483	female	52	22.03	upper	0.4	0	0	0	0	0	0
23008471	female	51	22.03	upper	0.4	0	0	0	0	0	0
23050091	female	24	22.03	upper	0.4	0	0	0	0	0	0
23007539	female	51	22.03	upper	0.2	0	0	0	0	0	0
23073199	female	63	22.03	upper	0.1	1	0	0	1	1	1
23092369	female	51	21.98	upper	0.3	0	0	0	0	0	0
23013664	female	34	21.92	upper	0.3	0	0	0	0	0	0
23070850	female	53	21.87	upper	0.6	0	0	0	0	0	0
23045934	female	46	21.87	upper	0.5	0	0	0	0	0	0
23098995	female	44	21.82	upper	0.6	0	0	0	0	0	1
23028396	female	29	21.82	upper	0.3	0	0	0	0	0	0
23044292	male	37	21.79	upper	0.2	0	0	0	0	0	0
23032501	male	39	21.77	upper	0.8	0	0	0	0	0	0
23065272	female	74	21.75	upper	0.2	0	0	0	0	0	0
23096477	female	61	21.75	upper	0.2	0	0	0	0	0	0
23073576	female	36	21.64	upper	0.5	0	0	0	0	0	1
23073256	female	31	21.63	upper	0.7	0	0	0	0	0	0
23062236	female	44	21.57	upper	0.5	0	0	0	1	1	1
23029396	female	41	21.49	upper	0.6	0	0	0	1	0	0
23016988	female	54	21.48	upper	0.9	0	0	0	1	1	1
23041686	female	60	21.48	upper	0.8	0	0	0	0	0	0
23100771	female	55	21.48	upper	0.8	0	0	0	1	1	0
23072857	female	37	21.48	upper	0.8	0	0	0	1	1	1
23046289	female	56	21.48	upper	0.6	1	0	0	1	0	1
23009989	female	56	21.48	upper	0.6	1	0	0	0	0	0
23027788	female	48	21.48	upper	0.5	0	0	0	0	0	0
23111679	female	38	21.48	upper	0.4	0	0	0	0	0	0
23057309	female	59	21.48	upper	0.3	0	0	0	0	0	0
23112034	female	54	21.48	upper	0.3	0	0	0	0	0	0
23027700	female	36	21.48	upper	0.3	0	0	0	0	0	0
23008624	male	62	21.46	upper	0.7	0	0	0	1	1	0
23008104	female	46	21.46	upper	0.3	0	0	0	0	0	0
23002571	male	59	21.45	upper	0.1	0	0	0	0	0	0
23089684	female	38	21.30	upper	0.7	0	0	0	0	0	0
23008263	male	45	21.30	upper	0.3	0	0	0	0	1	0
23029818	female	42	21.30	upper	0.3	0	0	0	1	1	1
23076287	female	44	21.28	upper	0.5	0	0	0	0	0	0
23073865	female	53	21.23	upper	1.2	1	0	0	0	0	0
23102531	female	44	21.19	upper	0.1	0	0	0	0	0	0
23086363	female	40	21.09	upper	1.0	0	0	0	0	0	0
23016725	female	68	21.09	upper	0.7	0	0	0	0	0	0
23109180	female	42	20.99	upper	0.3	0	0	0	0	0	0
23085217	female	44	20.96	upper	0.8	1	0	0	0	1	0
23041922	female	38	20.93	upper	0.5	0	0	0	0	0	0
23073445	male	62	20.82	upper	0.8	0	0	0	0	0	0
23077478	female	61	20.81	upper	0.7	0	0	0	0	0	0
23086755	female	61	20.81	upper	0.4	0	0	0	0	0	0
23016636	female	74	20.8	upper	0.6	0	0	0	0	0	0
23000149	male	56	20.76	upper	0.3	0	0	0	0	1	0
23068509	female	49	20.71	upper	0.3	1	0	0	0	0	0
23000444	female	44	20.7	upper	0.4	0	0	0	0	0	0
23091382	female	41	20.7	upper	0.4	0	0	0	0	0	0
23108693	female	39	20.69	upper	0.3	0	0	0	0	0	0
23087620	male	29	20.67	upper	0.2	0	0	0	0	0	0
23091611	female	40	20.66	upper	0.5	0	0	0	0	0	0
23015810	female	47	20.57	upper	0.3	0	0	0	0	0	0
23035957	male	44	20.51	upper	0.2	0	0	0	0	0	0
23099143	female	41	20.50	upper	1.5	0	0	0	0	0	0
23034546	female	51	20.50	upper	0.5	0	0	0	0	0	0
23026631	female	64	20.50	upper	0.4	0	0	0	0	0	0
23076749	female	67	20.44	upper	0.6	0	0	0	0	0	0
23110666	male	54	20.37	upper	0.6	0	0	0	0	0	0
23085589	female	56	20.32	upper	1.2	0	0	0	0	0	0
23055615	female	43	20.26	upper	2.0	0	0	0	0	0	0
23018146	female	51	20.20	upper	0.4	0	0	0	0	0	0
23061795	female	37	20.20	upper	0.4	0	0	0	1	1	0
23074888	female	29	20.11	upper	0.3	0	0	0	1	0	1
23078431	female	47	20.07	upper	0.3	0	0	0	1	1	0
23066309	female	23	20.06	upper	0.3	0	0	0	0	0	0
23021921	female	50	20.02	upper	0.5	0	0	0	1	1	1
23080153	female	64	20.00	upper	0.2	0	0	0	0	0	0
23104903	female	54	19.97	upper	0.7	0	0	0	0	0	0
23028972	female	36	19.97	upper	0.2	0	0	0	1	1	0
23105004	female	54	19.95	upper	0.3	0	0	0	1	1	0
23038869	female	34	19.94	upper	0.5	0	0	0	1	1	1
23043978	female	42	19.92	upper	0.2	0	0	0	1	1	1
23028669	female	34	19.90	upper	2.0	0	0	0	1	1	1
23094891	female	69	19.81	upper	1.4	0	0	0	0	0	0
23097347	female	59	19.77	upper	3.0	0	0	0	0	1	0
23058974	female	66	19.72	upper	0.7	0	0	0	0	0	0
23011923	female	53	19.72	upper	0.5	0	0	0	0	0	0
23098362	female	46	19.63	upper	0.5	0	0	0	0	0	0
23010901	female	55	19.53	upper	0.5	0	0	0	1	0	1
23059107	female	53	19.53	upper	0.5	1	0	0	0	1	1
23098872	female	47	19.53	upper	0.2	0	0	0	0	0	0
23068378	female	29	19.48	upper	0.2	0	0	0	1	0	1
22102732	male	66	19.43	upper	0.4	0	0	0	0	0	0
23095076	female	51	19.41	upper	0.9	0	0	0	0	0	0
23077446	female	61	19.38	upper	0.4	0	0	0	0	1	0
23097322	male	38	19.37	upper	0.7	0	0	0	0	0	0
23023378	female	47	19.22	upper	0.4	0	0	0	0	0	0
23028120	female	40	19.13	upper	0.3	0	0	0	0	0	0
23025793	female	45	19.11	upper	0.6	0	0	0	0	1	0
23094575	female	64	19.02	upper	0.6	0	0	0	0	0	0
23041806	female	56	18.81	upper	0.5	0	0	0	1	1	0
23038478	female	42	18.81	upper	0.3	0	0	0	0	0	1
23007694	female	68	18.73	upper	0.8	0	0	0	0	0	0
23055148	female	76	18.62	upper	1.5	0	0	0	0	0	0
23059766	male	54	18.59	upper	0.2	0	0	0	0	0	0
23066064	female	41	18.55	upper	0.2	0	0	0	0	0	0
23042605	female	37	18.50	upper	0.4	0	0	0	0	0	0
23010670	female	61	18.49	upper	1.0	0	0	0	0	0	0
23079656	female	38	18.44	upper	0.3	0	0	0	0	0	0
23043344	female	65	18.31	upper	0.4	0	0	0	0	0	0
23018569	female	60	18.28	upper	0.1	0	0	0	0	0	0
23044283	female	32	17.90	upper	0.7	0	0	0	0	0	0
23090081	male	50	17.85	upper	0.7	1	0	0	0	0	0
23048002	female	30	17.31	upper	0.7	0	0	0	0	0	0
23076664	female	27	17.00	upper	0.2	0	0	0	0	0	0
23058276	female	62	16.87	upper	0.1	0	0	0	0	0	0
23002262	female	57	16.76	upper	0.3	0	0	0	0	0	0
23066548	female	58	15.61	upper	0.5	0	0	0	0	0	0
23086383	female	36	22.94	upper	0.5	0	0	0	0	0	0
23073425	female	33	19.53	upper lower	0.3	0	0	0	1	1	1
23035028	male	49	28.05	upper isthmus	1.0	1	0	0	0	0	0
23037201	female	59	27.55	upper isthmus	0.7	0	0	0	0	1	1
22102763	female	45	25.63	upper isthmus	3.0	1	0	0	0	0	0
23090741	female	66	23.55	upper isthmus	0.8	1	0	0	0	0	0
23046070	female	63	21.36	upper isthmus	0.4	0	0	0	0	0	0
23084399	female	40	20.31	upper isthmus	0.5	0	0	0	1	0	0
23086516	female	45	16.61	upper isthmus	0.2	1	0	0	0	0	0
23042962	male	37	30.76	upper lower	0.7	0	0	0	0	0	0
23109376	female	54	29.38	upper lower	0.8	1	0	0	0	0	0
23109800	female	66	28.39	upper lower	0.5	1	0	0	0	0	0
23093347	female	75	28.04	upper lower	0.3	0	0	0	0	0	0
23050728	female	47	27.3	upper lower	0.1	0	0	0	1	1	1
23040069	female	54	27.09	upper lower	0.4	0	0	0	0	0	0
23060103	female	50	26.03	upper lower	0.3	0	0	0	0	0	0
23085617	female	54	25.78	upper lower	0.7	0	0	0	1	0	1
23088057	female	37	25.52	upper lower	0.6	0	0	0	1	0	1
23044525	female	58	25.47	upper lower	1.5	0	0	0	1	1	0
23068234	female	36	25.39	upper lower	0.8	0	0	0	0	0	0
23018433	female	60	25.10	upper lower	0.9	0	0	0	0	1	0
23113832	female	56	24.50	upper lower	0.7	0	0	0	0	0	0
23011313	female	55	24.43	upper lower	1.4	1	0	0	0	0	0
23059419	female	55	24.21	upper lower	0.2	1	0	0	0	0	0
23111959	female	36	23.58	upper lower	0.2	0	0	0	0	0	0
23103442	female	60	23.05	upper lower	0.2	1	0	0	0	1	0
23061988	female	55	23.04	upper lower	1.4	1	0	0	1	0	1
23088017	female	46	22.89	upper lower	0.7	0	0	0	1	1	1
23071910	male	61	22.82	upper lower	0.5	0	0	0	0	0	0
23019234	female	64	22.41	upper lower	0.5	1	0	0	0	0	0
23006033	female	42	22.11	upper lower	0.5	0	0	0	1	1	1
23109139	female	52	22.03	upper lower	0.5	1	0	0	1	1	1
23077669	female	54	21.76	upper lower	0.4	1	0	0	0	0	0
23013109	female	52	21.36	upper lower	1.3	1	0	0	0	0	0
23033562	male	70	21.25	upper lower	0.8	0	0	0	0	0	0
23020695	female	47	21.09	upper lower	0.8	0	0	0	1	1	1
23008707	female	41	20.24	upper lower	0.3	1	0	0	1	0	0
22103261	female	40	19.56	upper lower	1.1	1	0	0	0	0	0
23041907	female	57	18.83	upper lower	0.5	0	0	0	1	1	0
23059188	male	51	31.14	upper middle	1.2	1	0	0	0	0	0
23073107	male	54	29.23	upper middle	0.5	0	0	0	1	1	1
23026624	female	63	28.76	upper middle	1.2	0	0	0	0	0	0
23065663	female	52	28.09	upper middle	0.4	1	0	0	1	0	1
23101380	female	51	28.00	upper middle	0.4	1	0	0	0	0	1
23020325	female	47	26.56	upper middle	1.0	0	0	0	0	0	0
23044649	female	52	25.77	upper middle	0.8	0	0	0	0	0	0
23076033	female	36	25.63	upper middle	0.2	0	0	0	0	0	1
23052612	female	64	25.39	upper middle	0.1	0	0	0	0	0	0
23006708	female	43	25.00	upper middle	0.3	0	0	0	0	0	0
23083105	female	68	24.44	upper middle	0.3	1	0	0	0	0	0
23041060	female	37	24.43	upper middle	0.3	1	0	0	0	0	0
23113342	female	45	24.34	upper middle	0.4	1	0	0	0	0	0
23025345	female	63	24.03	upper middle	2.0	0	0	0	0	0	0
23050870	female	49	23.98	upper middle	0.4	1	0	0	0	0	0
23059671	male	51	23.52	upper middle	0.4	1	0	0	0	0	0
23021358	female	49	23.43	upper middle	0.4	0	0	0	1	0	1
23058112	female	54	22.95	upper middle	1.5	0	0	0	0	0	0
23091696	female	49	22.93	upper middle	0.5	0	0	0	0	0	0
23074144	female	65	22.43	upper middle	0.5	0	0	0	0	0	0
23052899	female	46	22.21	upper middle	0.5	1	0	0	0	0	0
23052314	female	43	21.63	upper middle	1.0	1	0	0	0	0	0
23096020	female	55	21.56	upper middle	0.1	1	0	0	0	0	0
23020761	female	36	21.51	upper middle	0.3	0	0	0	0	0	0
23110140	female	55	21.48	upper middle	1.0	0	0	0	0	0	0
23018690	female	54	21.03	upper middle	0.5	0	0	0	1	1	1
23109103	female	31	18.06	upper middle	0.6	0	0	0	1	1	1
23092374	female	35	26.67	upper middle isthmus	0.4	1	0	0	1	0	0
23091699	male	40	24.69	upper middle isthmus	0.5	1	0	0	0	0	0
23075234	female	52	24.22	upper middle isthmus	0.7	0	0	0	0	0	0
23032155	female	41	26.16	upper middle lower	0.7	1	0	0	0	0	0
23067111	female	45	24.03	upper middle lower	1.2	1	0	0	1	0	0
23055180	female	43	22.34	upper middle lower	0.4	1	0	0	0	0	0
22102684	female	41	22.32	upper、lower	0.5	0	0	0	1	0	1
23051648	female	42	36.65	upperlower	0.4	1	0	0	0	1	1
23017016	male	35	40.01	isthmus	0.2	0	0	0	0	0	0
23068077	female	41	32.46	isthmus	0.7	0	0	0	0	0	0
23057515	male	44	31.60	isthmus	0.5	0	0	0	0	1	0
23027485	female	78	30.11	isthmus	0.4	0	0	0	0	0	0
23103418	female	29	30.04	isthmus	0.3	0	0	0	0	1	0
23025846	female	69	29.96	isthmus	0.5	0	0	0	0	0	0
23034843	female	47	29.68	isthmus	0.2	0	0	0	0	0	0
23006124	female	39	29.29	isthmus	0.4	0	0	0	0	0	0
23047880	female	43	29.29	isthmus	0.3	0	0	0	0	0	0
23109428	female	70	29.29	isthmus	0.2	0	0	0	0	0	0
23070299	female	52	28.91	isthmus	0.8	0	0	0	1	1	1
23053306	male	55	28.44	isthmus	0.6	0	0	0	1	0	0
23050284	female	55	28.39	isthmus	1.2	0	0	0	0	0	0
23049754	female	50	27.72	isthmus	0.7	0	0	0	1	1	1
23036502	female	36	27.68	isthmus	0.2	0	0	0	0	0	0
23104522	male	51	27.44	isthmus	1.0	0	0	0	0	0	0
23109909	female	56	27.34	isthmus	0.3	0	0	0	0	0	0
23008735	female	69	27.12	isthmus	0.3	0	0	0	0	1	0
23045795	male	66	27.04	isthmus	0.3	0	0	0	0	0	0
23013025	female	42	26.82	isthmus	1.1	0	0	0	0	0	0
23073829	female	48	26.35	isthmus	0.6	0	0	0	0	0	0
23071552	male	68	26.29	isthmus	1.2	0	0	0	0	0	0
23104111	male	33	26.06	isthmus	0.7	1	0	0	0	0	0
23003321	female	62	25.96	isthmus	0.7	0	0	0	0	0	0
23076182	male	43	25.95	isthmus	0.1	0	0	0	0	0	0
23076121	female	60	25.39	isthmus	0.7	0	0	0	0	0	0
23087384	female	50	25.34	isthmus	0.8	0	0	0	0	0	0
2299106	female	48	25.34	isthmus	0.2	0	0	0	0	0	0
23092395	male	50	25.15	isthmus	0.2	0	0	0	0	1	0
23081365	male	41	25.14	isthmus	0.1	0	0	0	0	0	0
23018109	female	59	24.97	isthmus	0.4	0	0	0	0	1	1
23088521	male	59	24.91	isthmus	0.4	1	0	0	0	0	0
23020852	female	43	24.77	isthmus	0.4	0	0	0	0	0	0
23102189	female	66	24.76	isthmus	0.3	0	0	0	0	0	0
23059873	female	61	24.7	isthmus	1.0	0	0	0	0	0	0
23072762	male	36	24.67	isthmus	1.5	0	0	0	0	0	0
23009690	female	48	24.55	isthmus	1.0	0	0	0	0	0	0
23103688	female	59	24.46	isthmus	0.3	0	0	0	0	0	0
23088170	female	43	24.38	isthmus	0.2	0	0	0	0	0	0
23091777	female	68	24.34	isthmus	0.4	0	0	0	0	0	1
23019258	female	52	24.21	isthmus	0.5	0	0	0	1	1	0
23016711	female	49	24.14	isthmus	0.4	1	0	0	0	0	0
23020740	female	48	24.10	isthmus	1.5	0	0	0	0	0	0
23032478	male	50	24.09	isthmus	0.5	0	0	0	0	0	0
23010796	female	57	24.03	isthmus	1.5	0	0	0	0	0	0
23073079	female	35	24.03	isthmus	0.6	0	0	0	0	0	0
22102390	female	29	24.03	isthmus	0.3	0	0	0	0	0	0
23012548	female	40	23.93	isthmus	0.5	1	0	0	0	0	0
23092315	male	43	23.88	isthmus	0.5	0	0	0	1	1	1
23050727	male	41	23.84	isthmus	0.1	0	0	0	0	0	0
23012267	female	49	23.8	isthmus	0.7	0	0	0	1	0	1
23066712	female	51	23.79	isthmus	0.3	0	0	0	0	0	0
23028040	female	37	23.72	isthmus	0.3	0	0	0	0	0	0
23071111	female	31	23.63	isthmus	0.6	0	0	0	0	0	0
22104294	female	52	23.44	isthmus	1.1	0	0	0	0	0	0
23012900	female	68	23.43	isthmus	1.3	0	0	0	0	0	0
23073525	female	49	23.43	isthmus	0.5	0	0	0	0	0	0
23111236	male	30	23.26	isthmus	1.1	0	0	0	1	1	1
23092404	female	47	23.03	isthmus	0.5	0	0	0	1	1	0
23038838	female	47	22.86	isthmus	0.7	0	0	0	0	0	0
23079582	female	53	22.76	isthmus	0.5	0	0	0	0	0	0
23100887	male	38	22.49	isthmus	0.8	0	0	0	1	0	1
23030549	female	54	22.47	isthmus	0.5	0	0	0	0	0	0
23076194	female	37	22.30	isthmus	0.4	0	0	0	0	0	0
22104625	male	30	22.09	isthmus	0.8	0	0	0	0	0	0
23036511	female	49	22.07	isthmus	0.3	0	0	0	0	1	1
23062886	female	65	22.03	isthmus	0.3	0	0	0	1	0	1
23043625	female	69	21.9	isthmus	1.7	0	0	0	0	0	0
23108658	female	29	21.85	isthmus	0.7	0	0	0	0	0	0
23054999	male	71	21.77	isthmus	0.9	0	0	0	0	0	0
23039331	female	37	21.75	isthmus	0.6	0	0	0	0	0	0
23086871	female	48	21.55	isthmus	1.0	0	0	0	0	0	0
23111643	female	43	21.50	isthmus	0.3	0	0	0	1	0	1
23030632	female	41	21.48	isthmus	0.3	0	0	0	0	0	0
23017380	female	34	21.34	isthmus	0.5	0	0	0	1	0	1
22102226	female	59	21.33	isthmus	0.7	0	0	0	0	0	0
23030273	female	51	21.33	isthmus	0.5	1	0	0	1	1	1
23065740	female	38	21.12	isthmus	0.7	0	0	0	1	1	1
23091377	female	69	21.08	isthmus	0.3	0	0	0	0	0	0
23108577	female	59	20.96	isthmus	0.3	0	0	0	0	0	0
23006297	female	34	20.56	isthmus	0.5	0	0	0	1	1	1
23098957	female	35	20.13	isthmus	0.7	0	0	0	0	1	0
23027146	female	40	19.95	isthmus	1.6	0	0	0	1	1	1
23012757	female	63	19.92	isthmus	0.5	0	0	0	0	0	0
23038737	female	34	19.46	isthmus	0.4	0	0	0	1	1	1
23063369	female	66	19.43	isthmus	0.7	0	0	0	0	0	0
23080883	female	45	19.38	isthmus	1.0	0	0	0	0	0	0
23098456	female	35	18.95	isthmus	0.9	1	0	0	0	0	0
23086594	female	34	18.06	isthmus	0.6	0	0	0	0	0	0
23056365	female	20	15.61	isthmus	1.5	0	0	0	0	0	0
23060000	male	47	26.72	isthmus upper	0.5	0	0	0	0	0	0
23084263	female	30	19.92	isthmus upper	2.5	0	0	0	1	1	1
23078646	female	69	31.21	isthmus lower	0.7	1	0	0	0	0	0
23075613	female	61	23.43	isthmus lower	0.7	1	0	0	0	0	0
23029985	female	60	22.94	isthmus middle	0.6	0	0	0	0	0	0
23000657	female	69	26.95	isthmus、upper	0.8	1	0	0	0	0	0
23111168	female	40	36.05	lower	0.3	0	0	0	0	0	0
23017360	female	58	35.16	lower	0.3	0	0	0	1	0	0
23083735	female	62	34.88	lower	0.5	0	0	0	0	0	0
23052420	female	43	33.33	lower	0.2	0	0	0	0	0	0
23021537	female	49	32.88	lower	0.3	0	0	0	0	0	0
23074873	female	55	32.87	lower	0.4	0	0	0	0	1	1
23008858	female	37	32.23	lower	0.6	0	0	0	0	0	0
23110021	male	37	32.14	lower	0.5	0	0	0	0	0	0
23016041	male	42	31.73	lower	0.3	0	0	0	0	0	0
23008080	male	34	31.56	lower	0.5	0	0	0	0	0	0
23023271	female	57	31.24	lower	0.3	0	0	0	0	0	0
23109182	female	43	31.21	lower	0.6	0	0	0	0	0	0
23110487	male	32	30.86	lower	1.3	0	0	0	0	0	0
22104702	male	46	30.77	lower	0.8	0	0	0	1	1	1
23059308	male	41	30.44	lower	0.3	0	0	0	0	0	0
23069342	male	37	30.21	lower	0.3	0	0	0	0	0	0
23016393	female	45	30.11	lower	0.4	0	0	0	0	0	0
23075664	female	56	30.04	lower	1.0	1	0	0	0	0	0
23113142	female	59	29.66	lower	0.7	0	0	0	0	0	0
23009908	male	43	29.41	lower	0.3	1	0	0	0	0	0
23092144	female	58	29.38	lower	0.6	0	0	0	0	0	1
23095891	male	41	29.38	lower	0.6	0	0	0	0	0	0
23068823	female	44	29.38	lower	0.5	0	0	0	0	0	0
23110235	female	44	29.36	lower	0.4	0	0	0	0	0	0
23039191	female	69	29.30	lower	1.0	0	0	0	1	0	0
23029376	female	69	29.29	lower	1.0	0	0	0	0	0	0
23057564	female	54	29.29	lower	0.5	0	0	0	0	0	0
23025050	female	58	29.29	lower	0.4	1	0	0	0	0	0
23038672	female	49	29.29	lower	0.15	0	0	0	0	1	1
23070007	male	47	29.06	lower	0.2	0	0	0	0	0	0
23080481	female	61	28.76	lower	0.6	0	0	0	0	0	1
23080505	male	32	28.73	lower	0.5	0	0	0	0	0	0
23025533	male	41	28.72	lower	1.2	0	0	0	0	0	0
23000173	male	53	28.68	lower	0.3	0	0	0	0	0	0
23018346	male	46	28.63	lower	0.2	0	0	0	0	0	0
23000578	female	59	28.57	lower	0.5	0	0	0	0	0	0
23050300	female	37	28.51	lower	0.7	0	0	0	0	0	0
23034400	female	46	28.39	lower	1.7	0	0	0	1	1	0
23066639	female	55	28.39	lower	1.3	0	0	0	0	0	0
23111241	female	42	28.35	lower	0.8	0	0	0	0	0	0
23062396	female	34	28.34	lower	0.5	0	0	0	1	0	1
23052820	female	64	28.3	lower	0.4	0	0	0	0	0	0
23088532	female	62	28.28	lower	0.3	1	0	0	0	0	0
23037155	female	51	28.19	lower	0.6	0	0	0	0	0	0
23051081	male	50	28.08	lower	0.1	0	0	0	0	0	0
23020977	male	29	28.06	lower	0.4	0	0	0	1	1	1
23066657	female	45	28.01	lower	0.7	1	0	0	0	0	1
23059482	male	56	28.01	lower	0.5	0	0	0	0	0	0
23000282	female	52	28.00	lower	1.8	0	0	0	0	1	0
23071570	female	51	27.99	lower	0.2	1	0	0	0	0	0
23096870	male	34	27.76	lower	0.5	0	0	0	0	0	0
23069332	male	45	27.75	lower	1.0	0	0	0	0	0	0
23019388	female	56	27.73	lower	0.7	0	0	0	0	0	0
23069190	female	45	27.73	lower	0.1	0	0	0	0	1	1
23058143	female	52	27.68	lower	0.5	1	0	0	0	0	0
23109318	female	51	27.63	lower	0.5	0	0	0	0	0	0
23018882	male	51	27.39	lower	0.15	0	0	0	0	0	0
23012875	male	49	27.35	lower	0.3	0	0	0	0	0	0
23109125	female	62	27.34	lower	0.3	0	0	0	0	0	0
23110621	female	63	27.34	lower	0.2	0	0	0	0	0	0
23091356	female	61	27.34	lower	0.05	0	0	0	0	1	1
23105558	female	71	27.33	lower	0.5	1	0	0	0	0	0
23080773	female	67	27.28	lower	0.4	0	0	0	1	1	0
23100308	female	31	27.28	lower	0.4	0	0	0	0	0	0
23110933	female	38	27.23	lower	0.7	0	0	0	0	0	0
23056090	female	30	27.05	lower	0.3	0	0	0	0	1	0
23055185	female	57	27.05	lower	0.2	0	0	0	0	0	0
23087358	male	39	27.04	lower	0.7	0	0	0	0	0	0
23064960	male	47	26.98	lower	0.7	0	0	0	0	0	0
23016621	male	35	26.98	lower	0.3	0	0	0	0	0	0
23007722	female	64	26.95	lower	1.0	0	0	0	0	0	0
23034622	female	51	26.95	lower	0.8	0	0	0	0	0	0
23085666	male	27	26.86	lower	0.2	0	0	0	0	0	0
23034946	female	61	26.83	lower	1.0	0	0	0	0	1	1
23057461	female	72	26.77	lower	0.7	0	0	0	0	0	0
23038840	female	48	26.75	lower	0.2	0	0	0	0	0	0
23104010	female	55	26.70	lower	0.4	0	0	0	0	0	0
23041216	female	52	26.70	lower	0.3	0	0	0	0	0	0
23039551	female	40	26.69	lower	0.2	0	0	0	1	1	1
23049818	female	49	26.64	lower	0.9	0	0	0	0	0	0
23108883	female	29	26.57	lower	0.4	0	0	0	0	0	0
23086426	female	43	26.53	lower	1.5	0	0	0	0	0	0
23100152	male	49	26.52	lower	0.7	0	0	0	0	0	0
23101653	female	52	26.50	lower	0.7	0	0	0	0	0	0
23064170	female	56	26.43	lower	0.3	0	0	0	0	0	0
23035271	female	37	26.36	lower	0.3	0	0	0	0	0	0
23048174	female	61	26.34	lower	0.5	0	0	0	0	0	0
23060028	male	57	26.33	lower	0.6	0	0	0	0	0	0
23023975	male	48	26.33	lower	0.3	0	0	0	0	0	0
23010536	female	45	26.31	lower	0.6	0	0	0	0	1	1
23080256	male	50	26.25	lower	1.0	0	0	0	0	0	0
23106970	female	52	26.22	lower	0.4	0	0	0	0	0	0
23025982	male	69	26.18	lower	0.5	0	0	0	0	0	0
23108573	female	49	26.17	lower	1.3	0	0	0	0	0	0
23083111	female	37	26.17	lower	0.2	0	0	0	0	0	0
23097885	female	48	26.03	lower	0.5	0	0	0	0	0	0
23071313	female	37	26.01	lower	0.5	0	0	0	1	0	1
23067497	female	52	25.97	lower	1.0	0	0	0	0	0	0
23041809	female	36	25.96	lower	0.3	0	0	0	0	0	0
23037300	male	67	25.95	lower	0.4	0	0	0	0	0	0
23111618	male	60	25.95	lower	0.4	0	0	0	0	0	0
23054880	male	56	25.95	lower	0.4	0	0	0	0	0	0
23061568	male	44	25.95	lower	0.2	0	0	0	0	0	0
23031337	female	55	25.83	lower	1.0	0	0	0	0	0	0
23089653	female	31	25.81	lower	0.6	0	0	0	0	0	0
23090732	female	73	25.80	lower	0.7	0	0	0	0	0	1
23042926	female	40	25.78	lower	0.6	0	0	0	0	0	0
23046420	male	70	25.78	lower	0.2	1	0	0	0	0	0
23083824	male	45	25.71	lower	0.9	0	0	0	0	0	0
23058308	female	57	25.71	lower	0.8	0	0	0	1	1	1
23077933	female	41	25.71	lower	0.4	0	0	0	0	0	0
23070931	male	54	25.65	lower	0.4	0	0	0	0	0	0
23006258	female	58	25.63	lower	0.4	0	0	0	0	0	0
23051278	female	47	25.55	lower	0.2	0	0	0	0	0	0
23015106	female	56	25.48	lower	0.4	0	0	0	0	0	0
23054121	male	60	25.43	lower	0.2	0	0	0	1	1	1
23028968	female	61	25.39	lower	0.7	0	0	0	0	0	0
23004249	female	38	25.39	lower	0.7	0	0	0	0	0	0
23025738	female	56	25.39	lower	0.5	0	0	0	1	0	1
23096261	female	48	25.39	lower	0.4	0	0	0	0	0	0
23043836	female	47	25.39	lower	0.3	0	0	0	0	0	1
23101051	female	60	25.39	lower	0.2	0	0	0	0	0	0
23074807	female	37	25.34	lower	0.2	0	0	0	0	0	0
23040403	female	62	25.33	lower	1.0	0	0	0	0	0	0
23008376	male	29	25.28	lower	1.0	0	0	0	0	0	0
23098654	male	49	25.25	lower	1.3	0	0	0	0	0	0
23001408	female	53	25.24	lower	0.4	0	0	0	0	0	0
23096243	female	58	25.23	lower	0.8	0	0	0	0	0	0
23059676	female	33	25.23	lower	0.3	0	0	0	1	1	1
23064307	female	63	25.20	lower	0.5	0	0	0	0	0	0
23027380	female	46	25.2	lower	0.3	0	0	0	0	0	0
23089212	male	45	25.15	lower	0.7	1	0	0	0	0	0
23031277	male	58	25.12	lower	0.7	0	0	0	0	0	0
23071577	female	49	25.11	lower	1.0	0	0	0	0	0	0
23031926	male	61	25.08	lower	0.4	0	0	0	0	0	0
23034324	female	36	25.07	lower	0.5	0	0	0	0	0	0
23057550	male	54	25.06	lower	0.2	0	0	0	0	0	0
23099531	female	35	25.00	lower	0.4	0	0	0	0	0	0
23039964	female	37	24.97	lower	0.4	1	0	0	0	0	0
23080274	female	35	24.88	lower	0.8	0	0	0	0	0	0
22101768	male	55	24.80	lower	0.3	0	0	0	0	0	0
23078083	male	48	24.77	lower	0.6	0	0	0	0	0	0
23091932	male	60	24.77	lower	0.4	0	0	0	0	0	0
23006227	female	52	24.76	lower	0.4	0	0	0	1	0	1
23094654	female	47	24.76	lower	0.3	0	0	0	0	0	0
23053607	female	56	24.74	lower	0.7	0	0	0	0	0	0
23018786	male	33	24.74	lower	0.3	0	0	0	0	0	0
23096371	female	60	24.65	lower	0.4	0	0	0	1	1	1
23113865	female	52	24.65	lower	0.4	0	0	0	0	0	0
23051888	female	55	24.63	lower	0.7	0	0	0	0	0	0
23018862	female	35	24.60	lower	0.3	0	0	0	0	1	0
23025019	male	28	24.58	lower	0.3	0	0	0	0	0	0
23017055	female	69	24.56	lower	0.5	0	0	0	1	0	1
23036785	female	42	24.55	lower	0.2	0	0	0	0	0	0
23066819	male	57	24.48	lower	0.3	0	0	0	0	0	0
23016764	female	36	24.46	lower	0.5	0	0	0	1	0	0
23108207	female	60	24.44	lower	0.5	0	0	0	1	1	1
23012382	female	52	24.44	lower	0.4	1	0	0	1	1	1
23073488	female	65	24.44	lower	0.2	0	0	0	0	0	0
23087827	female	61	24.44	lower	0.1	0	0	0	0	0	0
23082986	female	55	24.43	lower	1.0	0	0	0	1	1	1
23043742	female	41	24.43	lower	0.7	0	0	0	1	0	0
23092846	female	53	24.43	lower	0.3	0	0	0	0	0	0
23018560	female	55	24.43	lower	0.15	1	0	0	1	1	1
23099430	female	55	24.41	lower	0.8	0	0	0	0	0	0
23050774	female	59	24.41	lower	0.7	0	0	0	0	0	0
23019967	male	49	24.39	lower	0.3	0	0	0	1	1	1
23103938	male	44	24.39	lower	0.2	0	0	0	0	0	0
23028318	female	65	24.38	lower	1.0	0	0	0	0	0	0
23031711	female	51	24.34	lower	1.7	0	0	0	0	0	0
23074916	female	57	24.34	lower	0.5	0	0	0	0	0	0
23029895	female	52	24.34	lower	0.2	0	0	0	0	0	0
23036593	male	44	24.33	lower	0.3	1	0	0	0	0	0
23045774	female	33	24.31	lower	1.1	0	0	0	0	1	0
23041868	female	60	24.24	lower	0.5	0	0	0	1	1	1
23040894	male	36	24.24	lower	0.3	0	0	0	0	0	0
23054006	male	56	24.24	lower	0.2	0	0	0	1	1	1
23044576	female	62	24.23	lower	0.4	0	0	0	0	0	0
23109387	male	34	24.22	lower	0.8	0	0	0	0	0	0
23106914	male	69	24.22	lower	0.7	0	0	0	0	0	0
23046817	male	49	24.22	lower	0.7	1	0	0	0	0	0
23103447	female	37	24.22	lower	0.4	0	0	0	0	0	0
23094800	female	56	24.21	lower	0.3	0	0	0	0	0	0
23094260	male	37	24.16	lower	0.2	0	0	0	1	1	0
23025570	female	38	24.14	lower	0.7	0	0	0	1	1	0
23087283	female	64	24.14	lower	0.6	0	0	0	0	0	0
23051297	female	60	24.12	lower	0.2	1	0	0	0	1	1
23029347	female	59	24.12	lower	0.2	0	0	0	0	0	0
23055597	female	69	24.11	lower	0.5	0	0	0	0	0	0
23006455	female	67	24.07	lower	0.8	0	0	0	0	0	0
23020911	female	39	24.03	lower	0.6	1	0	0	0	0	0
23062905	female	57	24.03	lower	0.5	0	0	0	1	1	1
23069062	female	34	24.03	lower	0.5	0	0	0	0	1	1
23097090	female	65	24.03	lower	0.4	0	0	0	0	0	0
23073480	female	64	24.00	lower	1.0	0	0	0	0	1	0
23072702	female	54	24.00	lower	0.6	0	0	0	1	1	1
23052733	female	49	23.93	lower	0.3	0	0	0	1	1	1
23011533	female	41	23.93	lower	0.2	0	0	0	0	1	0
23054068	female	62	23.92	lower	0.5	0	0	0	0	0	1
23040711	male	54	23.88	lower	1.4	0	0	0	0	0	0
23073267	female	40	23.88	lower	0.6	0	0	0	0	0	0
23108605	female	40	23.87	lower	0.8	0	0	0	0	1	1
23010879	female	66	23.83	lower	0.4	1	0	0	0	0	0
23103687	female	50	23.83	lower	0.2	0	0	0	0	0	0
23065760	female	53	23.81	lower	0.6	0	0	0	0	0	0
23093852	female	56	23.81	lower	0.2	0	0	0	0	0	0
23094031	female	56	23.80	lower	0.5	0	0	0	0	0	0
23057908	female	44	23.73	lower	0.7	0	0	0	1	0	1
23052594	female	57	23.73	lower	0.3	0	0	0	1	1	0
23037888	female	54	23.71	lower	1.0	0	0	0	0	1	0
23041799	female	53	23.69	lower	0.3	0	0	0	0	0	0
23073714	male	27	23.67	lower	1.3	0	0	0	0	0	0
23007746	male	61	23.66	lower	0.2	0	0	0	0	0	0
23048374	female	45	23.63	lower	0.6	0	0	0	0	0	0
23025342	female	47	23.63	lower	0.4	0	0	0	0	0	0
23019123	female	51	23.58	lower	0.5	0	0	0	0	0	0
23073872	female	47	23.58	lower	0.3	0	0	0	0	0	0
23045646	female	74	23.55	lower	1.2	0	0	0	1	1	1
23075017	female	64	23.53	lower	0.8	0	0	0	1	1	1
23041897	female	63	23.49	lower	0.4	0	0	0	1	0	1
23050402	female	43	23.49	lower	0.3	0	0	0	0	0	1
23095507	female	41	23.49	lower	0.3	0	0	0	0	0	0
23039998	female	34	23.44	lower	1.4	0	0	0	0	0	0
23068358	female	56	23.44	lower	0.3	0	0	0	0	0	0
23102428	female	41	23.44	lower	0.3	0	0	0	0	0	0
23069812	female	24	23.43	lower	0.8	0	0	0	1	1	1
23045551	female	52	23.43	lower	0.7	0	0	0	0	0	0
23093134	female	62	23.43	lower	0.1	0	0	0	0	0	0
23083213	male	59	23.38	lower	0.3	0	0	0	0	0	0
23061065	male	32	23.35	lower	0.3	0	0	0	0	0	0
23080552	male	39	23.33	lower	1.8	0	0	0	0	0	0
23023915	female	34	23.32	lower	1.0	0	0	0	0	1	1
23076815	female	65	23.32	lower	0.1	0	0	0	1	0	0
23026419	female	55	23.30	lower	0.5	0	0	0	0	0	0
23064682	female	55	23.30	lower	0.5	0	0	0	0	0	0
23077787	female	60	23.30	lower	0.3	0	0	0	0	0	0
23039863	female	59	23.24	lower	0.7	0	0	0	0	0	0
23093023	male	36	23.24	lower	0.4	0	0	0	0	0	0
23035048	female	72	23.23	lower	2.2	0	0	0	0	0	0
23098936	female	55	23.23	lower	0.2	0	0	0	0	0	0
23073165	male	53	23.18	lower	0.4	0	0	0	0	0	0
23014140	female	45	23.14	lower	0.5	0	0	0	0	0	0
23043219	female	43	23.14	lower	0.5	0	0	0	0	0	0
23015800	male	57	23.14	lower	0.03	0	0	0	0	0	0
23077843	male	53	23.12	lower	0.5	0	0	0	0	0	0
23086261	female	62	23.11	lower	0.1	0	0	0	0	0	0
23019068	female	57	23.05	lower	0.7	1	0	0	0	0	0
23027651	female	52	23.01	lower	0.2	0	0	0	0	0	1
23009805	male	30	22.98	lower	0.5	0	0	0	0	0	0
23008698	female	59	22.95	lower	0.6	0	0	0	0	1	1
23083152	female	52	22.95	lower	0.4	0	0	0	0	0	0
23033471	female	59	22.95	lower	0.3	0	0	0	0	0	0
23069900	female	57	22.89	lower	1.1	1	0	0	0	0	0
23049130	female	46	22.89	lower	0.6	0	0	0	0	0	0
23052149	female	60	22.89	lower	0.5	0	0	0	0	0	0
23053572	female	43	22.89	lower	0.5	0	0	0	0	0	0
23003878	female	49	22.89	lower	0.4	0	0	0	0	0	0
23047504	female	72	22.89	lower	0.1	0	0	0	0	0	0
23076026	female	52	22.87	lower	0.4	0	0	0	0	0	0
23102762	female	60	22.86	lower	0.4	0	0	0	1	1	1
23047720	female	35	22.86	lower	0.3	0	0	0	0	1	1
23059166	male	52	22.85	lower	0.3	0	0	0	0	0	0
23009096	female	48	22.83	lower	1.1	0	0	0	0	0	0
23031797	female	55	22.8	lower	0.5	0	0	0	1	1	1
23066662	female	55	22.77	lower	0.4	0	0	0	0	0	0
23021550	male	56	22.68	lower	0.3	0	0	0	0	0	0
23013676	female	41	22.66	lower	0.4	0	0	0	1	1	1
23092415	female	50	22.66	lower	0.3	0	0	0	1	1	1
23016224	female	50	22.66	lower	0.15	0	0	0	0	0	0
23109772	female	37	22.65	lower	0.3	0	0	0	0	0	0
23030719	female	54	22.65	lower	0.1	0	0	0	1	1	1
23030793	female	39	22.64	lower	1.2	0	0	0	0	0	0
23064308	male	57	22.64	lower	0.5	1	0	0	1	1	1
23093068	female	59	22.60	lower	1.2	0	0	0	0	0	0
23049815	female	44	22.60	lower	0.3	0	0	0	0	1	1
23018284	female	47	22.50	lower	0.6	0	0	0	0	0	0
23085573	male	65	22.49	lower	0.4	0	0	0	0	0	0
23014137	male	54	22.49	lower	0,5	0	0	0	0	1	0
23095449	female	52	22.48	lower	0.7	0	0	0	1	1	1
23085658	female	62	22.48	lower	0.4	0	0	0	0	0	0
23000633	female	41	22.47	lower	0.4	0	0	0	0	0	0
23097269	female	56	22.43	lower	0.5	0	0	0	1	1	1
23077753	female	58	22.43	lower	0.4	0	0	0	0	0	0
23076171	female	34	22.43	lower	0.2	0	0	0	0	0	0
23035579	female	48	22.4	lower	1.2	0	0	0	0	0	0
23072240	female	68	22.39	lower	1.0	0	0	0	0	0	0
23045733	female	53	22.38	lower	1.0	0	0	0	0	0	0
23057478	female	51	22.37	lower	0.4	0	0	0	0	0	0
23058998	female	54	22.31	lower	0.3	0	0	0	0	0	0
23102544	female	60	22.21	lower	0.5	0	0	0	0	0	0
23068339	male	45	22.15	lower	0.2	0	0	0	0	0	0
23021295	female	31	22.14	lower	0.4	0	0	0	0	0	0
23061312	female	33	22.13	lower	0.5	0	0	0	0	0	0
23089728	female	62	22.10	lower	0.5	0	0	0	0	0	0
23077650	female	48	22.07	lower	0.6	0	0	0	0	0	1
23011021	female	62	22.04	lower	0.7	0	0	0	1	1	1
22105016	male	57	22.04	lower	0.2	0	0	0	0	0	0
23025691	female	32	22.03	lower	0.7	0	0	0	0	1	1
23066410	female	56	22.03	lower	0.6	0	0	0	0	0	0
22101683	female	31	22.03	lower	0.6	0	0	0	0	0	0
23067631	female	52	22.03	lower	0.3	0	0	0	0	0	0
23102777	female	41	22.03	lower	0.3	0	0	0	1	1	1
23093135	male	23	21.97	lower	1.5	0	0	0	0	0	0
23080262	female	33	21.92	lower	0.05	0	0	0	0	0	0
23110477	male	46	21.91	lower	1.0	0	0	0	0	0	0
23027029	male	66	21.88	lower	0.3	0	0	0	0	0	0
23037811	female	56	21.85	lower	1.2	0	0	0	0	0	0
23000263	female	51	21.82	lower	0.5	0	0	0	0	0	0
23049996	female	43	21.79	lower	0.3	0	0	0	1	1	1
23002603	female	44	21.78	lower	2.5	0	0	0	0	0	0
23100530	female	65	21.67	lower	0.5	0	0	0	1	1	1
23059963	female	61	21.64	lower	0.5	0	0	0	0	0	0
23080944	female	36	21.63	lower	0.4	0	0	0	0	0	0
23052763	female	34	21.61	lower	0.4	0	0	0	0	0	0
23069756	female	40	21.60	lower	0.3	0	0	0	0	0	0
23080853	female	59	21.56	lower	0.2	0	0	0	0	0	0
23025498	female	58	21.48	lower	1.0	0	0	0	1	1	1
23034749	female	66	21.48	lower	0.7	0	0	0	0	0	0
23080704	female	38	21.48	lower	0.7	0	0	0	1	0	0
23047172	female	33	21.48	lower	0.4	0	0	0	0	0	0
23016782	female	64	21.48	lower	0.3	0	0	0	0	0	0
23052784	female	30	21.48	lower	0.2	0	0	0	1	1	1
23055666	female	66	21.48	lower	0.1	0	0	0	0	0	0
23021017	female	64	21.36	lower	0.5	0	0	0	0	0	0
23081551	female	42	21.35	lower	0.9	1	0	0	0	0	0
23050324	female	54	21.35	lower	0.5	0	0	0	0	0	0
23032141	female	39	21.33	lower	0.7	0	0	0	0	0	0
23101225	female	58	21.33	lower	0.5	1	0	0	0	0	1
23076137	female	61	21.33	lower	0.2	0	0	0	1	1	1
23109449	female	38	21.33	lower	0.2	0	0	0	1	1	1
23024004	female	40	21.26	lower	0.7	0	0	0	0	0	0
23000521	female	35	21.25	lower	0.4	0	0	0	0	0	0
23083737	female	55	21.22	lower	0.7	0	0	0	0	0	0
23064751	male	54	21.22	lower	0.2	0	0	0	0	0	0
23070800	male	36	21.13	lower	2.0	0	0	0	0	0	0
23015399	female	58	21.09	lower	2.0	0	0	0	0	0	0
23025167	female	34	21.09	lower	0.6	0	0	0	0	1	1
23032098	female	55	21.09	lower	0.5	0	0	0	1	1	1
23093839	female	33	21.08	lower	0.6	0	0	0	0	0	1
23057718	female	58	21.07	lower	0.5	0	0	0	0	1	1
23000991	male	69	21.06	lower	0.4	1	0	0	0	1	0
23100837	female	30	21.05	lower	0.4	0	0	0	0	0	0
23102167	female	41	21.03	lower	0.7	0	0	0	1	0	1
23091407	male	26	20.98	lower	0.8	0	0	0	0	0	0
23056552	female	54	20.95	lower	0.4	0	0	0	0	0	0
23016640	female	35	20.95	lower	0.4	0	0	0	1	1	1
23034858	female	70	20.95	lower	0.2	0	0	0	0	0	0
23012301	female	30	20.93	lower	0.5	0	0	0	0	0	0
23059310	male	54	20.82	lower	0.5	0	0	0	0	0	0
23028824	female	65	20.82	lower	0.2	0	0	0	0	0	0
23068615	female	30	20.81	lower	1.0	0	0	0	0	0	0
23092027	male	48	20.81	lower	0.4	0	0	0	0	0	0
23070935	male	62	20.79	lower	0.7	0	0	0	0	0	0
23000153	female	51	20.77	lower	0.9	1	0	0	0	0	0
23050389	female	61	20.76	lower	0.8	0	0	0	0	0	0
23102222	male	27	20.76	lower	0.4	0	0	0	0	0	0
23069324	male	69	20.76	lower	0.2	0	0	0	0	0	0
23010690	female	53	20.70	lower	1.3	0	0	0	1	1	0
23075347	female	52	20.70	lower	0.6	0	0	0	1	0	1
23046073	female	32	20.57	lower	0.9	0	0	0	0	0	0
23055160	female	39	20.57	lower	0.7	0	0	0	0	0	0
23003772	female	45	20.57	lower	0.3	1	0	0	1	1	1
23048065	female	53	20.54	lower	0.8	0	0	0	0	0	0
23038340	female	55	20.54	lower	0.1	1	0	0	0	0	0
23041714	male	40	20.51	lower	0.7	0	0	0	0	0	0
23066551	female	35	20.44	lower	1.0	0	0	0	0	0	0
23041556	female	71	20.44	lower	0.9	0	0	0	0	0	0
23078586	female	44	20.44	lower	0.6	0	0	0	0	1	0
23077346	female	33	20.42	lower	0.6	1	0	0	0	1	1
23073113	female	48	20.39	lower	0.5	0	0	0	0	1	0
23103443	female	25	20.37	lower	2.0	0	0	0	1	1	1
23023237	male	61	20.32	lower	0.5	0	0	0	1	1	0
23102570	female	32	20.32	lower	0.3	0	0	0	0	0	0
23004081	female	41	20.32	lower	0.2	0	0	0	0	0	0
23082510	female	41	20.31	lower	0.8	0	0	0	0	0	0
23012443	female	33	20.31	lower	0.4	0	0	0	0	0	0
23078475	female	56	20.28	lower	0.5	0	0	0	0	0	0
23075279	female	41	20.28	lower	0.3	0	0	0	0	0	0
23038188	female	61	20.22	lower	0.2	0	0	0	0	0	0
23003507	female	48	20.20	lower	0.2	0	0	0	0	0	0
23010366	female	45	20.2	lower	0.6	0	0	0	0	0	0
22103264	female	30	20.2	lower	0.6	1	0	0	0	1	0
23052416	female	38	20.2	lower	0.4	0	0	0	1	0	1
23097151	female	33	20.18	lower	0.7	0	0	0	1	1	1
23073279	female	53	20.13	lower	0.4	0	0	0	0	0	0
23105882	male	45	20.10	lower	0.4	0	0	0	0	0	0
23042946	female	37	20.08	lower	0.3	0	0	0	0	0	0
23064169	female	49	20.06	lower	0.2	0	0	0	1	1	1
23048954	female	54	20.02	lower	0.6	0	0	0	1	1	1
23025595	female	36	20.02	lower	0.5	0	0	0	1	1	0
23029928	female	48	20.02	lower	0.4	0	0	0	0	1	0
23042071	female	26	20.02	lower	0.4	0	0	0	1	1	1
23058945	female	31	20.02	lower	0.1	0	0	0	0	0	0
23058046	female	59	19.95	lower	0.4	0	0	0	0	0	0
23014515	female	41	19.95	lower	0.15	0	0	0	0	0	0
23049991	female	61	19.92	lower	1.2	0	0	0	0	1	1
23079957	female	36	19.92	lower	0.8	0	0	0	1	1	1
23011967	female	25	19.92	lower	0.6	0	0	0	0	0	0
23079159	female	59	19.81	lower	0.3	0	0	0	0	0	0
23008327	female	56	19.77	lower	0.3	0	0	0	0	0	0
23069405	female	29	19.75	lower	1.2	0	0	0	0	0	0
23099987	female	33	19.68	lower	1.0	0	0	0	0	0	0
23056280	female	43	19.59	lower	0.4	0	0	0	0	0	0
23011752	female	72	19.55	lower	0.3	0	0	0	0	0	0
23059323	female	65	19.53	lower	0.6	0	0	0	0	0	0
23004970	female	49	19.53	lower	0.4	0	0	0	0	0	0
23034880	female	62	19.53	lower	0.2	0	0	0	0	0	0
23062470	female	32	19.51	lower	0.4	0	0	0	0	0	0
23007941	female	45	19.47	lower	0.7	0	0	0	0	0	0
23063302	female	36	19.38	lower	0.2	0	0	0	1	1	1
23068243	female	35	19.37	lower	0.6	0	0	0	0	0	0
23021844	female	32	19.33	lower	1.5	0	0	0	0	0	0
23071432	female	66	19.28	lower	0.2	0	0	0	1	0	1
23096073	female	42	19.23	lower	0.2	0	0	0	0	0	0
23050661	male	32	19.15	lower	0.3	0	0	0	0	0	0
23086323	female	43	19.14	lower	1.0	0	0	0	1	1	0
23060372	female	67	19.14	lower	0.5	0	0	0	1	0	0
23064608	female	43	19.05	lower	0.9	0	0	0	0	0	0
23032363	female	25	19.05	lower	0.8	0	0	0	0	0	0
23078306	female	38	19.05	lower	0.4	0	0	0	0	0	0
23071639	female	26	19.05	lower	0.4	1	0	0	0	0	0
23012372	female	45	18.96	lower	0.5	0	0	0	1	0	0
23032080	female	67	18.96	lower	0.3	0	0	0	1	0	1
23096353	female	53	18.90	lower	0.3	0	0	0	0	1	0
23029658	female	59	18.9	lower	0.3	0	0	0	0	0	0
23018440	female	35	18.82	lower	0.4	0	0	0	0	0	0
23088957	female	58	18.82	lower	0.15	0	0	0	0	0	0
23087996	female	41	18.81	lower	0.4	0	0	0	0	0	0
23052641	female	23	18.77	lower	0.8	0	0	0	0	0	0
23032876	female	46	18.74	lower	0.7	0	0	0	0	1	0
23055753	male	20	18.73	lower	2.3	0	0	0	0	0	0
23029474	female	39	18.73	lower	0.4	0	0	0	0	0	0
23040861	female	47	18.73	lower	0.3	0	0	0	0	0	0
22101791	female	31	18.55	lower	0.3	1	0	0	0	0	0
23083203	female	25	18.36	lower	0.5	0	0	0	0	1	1
23047154	female	44	18.35	lower	1.0	0	0	0	0	0	0
23063111	female	23	18.33	lower	0.7	0	0	0	0	1	1
23012715	female	37	18.33	lower	0.4	0	0	0	1	1	0
23068994	female	31	18.32	lower	0.2	0	0	0	0	0	0
23062439	male	57	18.2	lower	0.3	0	0	0	1	1	1
23037012	male	28	18.16	lower	0.7	0	0	0	0	0	0
23029911	female	44	18.16	lower	0.4	0	0	0	1	0	1
23069954	female	49	18.10	lower	0.5	0	0	0	0	1	1
23076192	female	52	18.02	lower	0.6	0	0	0	1	0	0
23099607	female	46	18.02	lower	0.2	0	0	0	0	0	0
23106444	female	35	17.78	lower	0.4	0	0	0	1	0	0
23066704	male	61	17.71	lower	0.4	0	0	0	0	0	0
23086316	female	38	17.57	lower	0.2	0	0	0	0	0	0
23082068	female	24	17.14	lower	0.2	0	0	0	0	0	0
23072685	female	36	16.91	lower	0.1	0	0	0	0	0	0
23064131	female	27	16.61	lower	1.0	0	0	0	0	1	1
23044935	female	61	16.40	lower	0.7	0	0	0	0	0	0
23072864	female	71	14.79	lower	0.6	0	0	0	0	0	0
23027517	female	65	24.03	lower	0.9	0	0	0	0	0	0
23019242	female	41	21.25	lower	0.15	0	0	0	1	1	0
23027997	female	51	27.11	lower upper	1.3	1	0	0	0	0	0
23062427	female	54	34.11	lower isthmus	0.7	0	0	0	0	0	0
23005556	female	71	27.34	lower isthmus	0.5	0	0	0	0	0	0
23024095	female	71	24.65	lower isthmus middle	0.5	1	0	0	0	0	0
23068149	female	68	23.43	lower middle	0.7	1	0	0	0	0	0
23023839	male	35	23.15	lower middle	0.3	0	0	0	0	0	0
23057492	female	36	35.57	middle	0.3	0	0	0	0	0	0
23094303	male	44	32.65	middle	0.4	0	0	0	0	0	0
23095978	female	33	32.04	middle	1.0	0	0	0	0	0	0
23082506	female	37	31.92	middle	0.2	0	0	0	0	0	0
23102202	female	53	31.64	middle	1.5	0	0	0	0	0	0
23039490	male	60	30.86	middle	0.8	1	0	0	0	1	0
23056689	female	62	30.84	middle	1.3	0	0	0	1	1	1
23097171	male	39	30.64	middle	0.5	0	0	0	0	0	0
23014209	male	48	30.43	middle	1.8	0	0	0	0	0	0
23098378	female	55	30.12	middle	0.5	0	0	0	0	0	0
23051780	female	41	30.11	middle	0.7	0	0	0	0	0	0
23081030	male	35	29.75	middle	0.6	0	0	0	0	0	0
23023573	male	37	29.71	middle	0.5	0	0	0	0	0	0
23103198	male	51	29.53	middle	0.9	0	0	0	0	0	0
23038866	female	36	29.38	middle	0.6	0	0	0	1	1	0
23010792	female	54	29.29	middle	0.5	0	0	0	0	0	0
23037908	female	56	29.04	middle	0.7	0	0	0	0	1	1
23023443	female	48	29.01	middle	0.5	0	0	0	0	1	0
23036619	male	46	28.98	middle	0.3	0	0	0	0	0	0
23058225	female	64	28.88	middle	0.6	0	0	0	0	0	0
23040212	female	65	28.84	middle	0.4	0	0	0	0	0	0
23091866	female	54	28.84	middle	0.3	0	0	0	0	0	0
23092822	male	39	28.72	middle	0.3	1	0	0	0	0	0
23073842	male	48	28.68	middle	2.3	0	0	0	0	0	0
23107292	female	52	28.62	middle	0.5	0	0	0	0	1	1
23112008	female	64	28.57	middle	0.4	0	0	0	0	0	0
23021046	female	41	28.44	middle	0.8	1	0	0	0	0	0
23035818	female	56	28.39	middle	0.6	0	0	0	1	1	0
23016529	female	69	28.35	middle	1.1	0	0	0	0	1	0
23002077	male	43	28.34	middle	0.7	0	0	0	0	0	0
23073973	female	34	28.22	middle	0.8	0	0	0	0	0	0
23002112	female	26	28.22	middle	0.6	0	0	0	1	0	1
23049055	female	59	28.22	middle	0.5	1	0	0	0	1	1
[truncated: 429 more rows]

## Sheet: skip LLNM
number	location	LLNM	CLNM
22103406	upper	1	1
22104488	upper	1	1
2299791	upper	1	1
23000118	upper	1	1
23000293	upper	1	1
23007721	upper	1	1
23010278	upper	1	1
23012233	upper	1	1
23013957	upper	1	1
23018306	upper	1	1
23019329	upper	1	1
23026776	upper	1	1
23027258	upper	1	1
23028847	upper	1	1
23032986	upper	1	1
23036808	upper	1	1
23052819	upper	1	1
23055557	upper	1	1
23059622	upper	1	1
23064175	upper	1	1
23064287	upper	1	1
23064584	upper	1	1
23065754	upper	1	1
23066717	upper	1	1
23072745	upper	1	1
23073084	upper	1	1
23074964	upper	1	1
23076125	upper	1	1
23079613	upper	1	1
23084782	upper	1	1
23092151	upper	1	1
23092919	upper	1	1
23095182	upper	1	1
23097251	upper	1	1
23097499	upper	1	1
23098275	upper	1	1
23100198	upper	1	1
23102285	upper	1	1
23018655	upper	1	1
23003901	upper	1	0
23005484	upper	1	0
23008893	upper	1	0
23012498	upper	1	0
23018737	upper	1	0
23021104	upper	1	0
23021145	upper	1	0
23021846	upper	1	0
23025940	upper	1	0
23027135	upper	1	0
23027718	upper	1	0
23032004	upper	1	0
23043143	upper	1	0
23050014	upper	1	0
23055613	upper	1	0
23061785	upper	1	0
23088839	upper	1	0
23089924	upper	1	0
23098880	upper	1	0
23101011	upper	1	0
23015792	upper lower	1	1
23044200	upper lower	1	1
23045187	upper lower	1	1
23059022	upper lower	1	1
23085265	upper lower	1	1
23092813	upper lower	1	1
23112404	upper lower	1	1
23052743	upper lower isthmus	1	1
23022996	upper middle	1	1
23075670	upper middle	1	1
23080930	upper middle	1	1
23037423	upper middle lower	1	1
23001734	isthmus	1	1
23005524	isthmus	1	1
23010612	isthmus	1	1
23017998	isthmus	1	1
23030702	isthmus	1	1
23093018	isthmus	1	1
23038482	isthmus upper	1	1
22101538	lower	1	1
23003971	lower	1	1
23005417	lower	1	1
23006640	lower	1	1
23019274	lower	1	1
23023186	lower	1	1
23023847	lower	1	1
23023871	lower	1	1
23028451	lower	1	1
23030801	lower	1	1
23034377	lower	1	1
23034985	lower	1	1
23042975	lower	1	1
23048719	lower	1	1
23050065	lower	1	1
23051055	lower	1	1
23059053	lower	1	1
23059708	lower	1	1
23067740	lower	1	1
23069002	lower	1	1
23071102	lower	1	1
23071528	lower	1	1
23072860	lower	1	1
23077003	lower	1	1
23077973	lower	1	1
23080208	lower	1	1
23082410	lower	1	1
23082950	lower	1	1
23092045	lower	1	1
23094363	lower	1	1
23098585	lower	1	1
23101488	lower	1	1
23101659	lower	1	1
23108467	lower	1	1
23108583	lower	1	1
23110808	lower	1	1
23111593	lower	1	1
23036991	lower	1	1
23095974	lower	1	1
23013170	lower	1	0
23015328	lower	1	0
23027144	lower	1	0
23073578	lower	1	0
23101682	lower	1	0
23107034	lower	1	0
23085356	lower middle	1	1
23102123	lower middle	1	0
22103052	middle	1	1
22103394	middle	1	1
22105059	middle	1	1
23001766	middle	1	1
23002508	middle	1	1
23005989	middle	1	1
23011247	middle	1	1
23011827	middle	1	1
23012373	middle	1	1
23013398	middle	1	1
23015674	middle	1	1
23022980	middle	1	1
23023958	middle	1	1
23033441	middle	1	1
23034816	middle	1	1
23035982	middle	1	1
23037250	middle	1	1
23037963	middle	1	1
23044023	middle	1	1
23046846	middle	1	1
23053401	middle	1	1
23058894	middle	1	1
23066936	middle	1	1
23068345	middle	1	1
23075021	middle	1	1
23077320	middle	1	1
23077520	middle	1	1
23077655	middle	1	1
23084545	middle	1	1
23090858	middle	1	1
23090997	middle	1	1
23091038	middle	1	1
23091491	middle	1	1
23092029	middle	1	1
23094772	middle	1	1
23096128	middle	1	1
23100344	middle	1	1
23107448	middle	1	1
23107605	middle	1	1
23108038	middle	1	1
23014746	middle	1	0
23022931	middle	1	0
23031132	middle	1	0
23086844	middle	1	0
23089787	middle	1	0
23024078	middle upper	1	1
23000228	middle lower	1	1
23081857	middle lower	1	1
23091222	middle lower	1	1
23092810	middle lower	1	1
23094808	middle lower	1	0
23100911	middle lower isthmus	1	1

## Sheet: middle
number	location	LLNM	CLNM
23014746	middle	1	0
23022931	middle	1	0
23089787	middle	1	0
23086844	middle	1	0
23031132	middle	1	0
23057492	middle	0	0
23094303	middle	0	0
23095978	middle	0	0
23082506	middle	0	0
23102202	middle	0	0
23039490	middle	0	0
23056689	middle	0	0
23097171	middle	0	0
23014209	middle	0	0
23098378	middle	0	0
23051780	middle	0	0
23081030	middle	0	0
23023573	middle	0	0
23103198	middle	0	0
23038866	middle	0	0
23010792	middle	0	0
23037908	middle	0	0
23023443	middle	0	0
23036619	middle	0	0
23058225	middle	0	0
23040212	middle	0	0
23091866	middle	0	0
23092822	middle	0	0
23073842	middle	0	0
23107292	middle	0	0
23112008	middle	0	0
23021046	middle	0	0
23035818	middle	0	0
23016529	middle	0	0
23002077	middle	0	0
23073973	middle	0	0
23002112	middle	0	0
23049055	middle	0	0
23092470	middle	0	0
23043150	middle	0	0
23060456	middle	0	0
23032942	middle	0	0
23065929	middle	0	0
23105707	middle	0	0
23038471	middle	0	0
23080661	middle	0	0
23062284	middle	0	0
23052468	middle	0	0
22103412	middle	0	0
23012113	middle	0	0
23054067	middle	0	0
23004028	middle	0	0
23015050	middle	0	0
23036219	middle	0	0
23018638	middle	0	0
23089767	middle	0	0
22103227	middle	0	0
23106181	middle	0	0
23057537	middle	0	0
23040621	middle	0	0
23097423	middle	0	0
23076327	middle	0	0
23044149	middle	0	0
23073050	middle	0	0
23048618	middle	0	0
23105532	middle	0	0
23037308	middle	0	0
23045102	middle	0	0
23015188	middle	0	0
23049360	middle	0	0
23081997	middle	0	0
23017433	middle	0	0
23003943	middle	0	0
23037036	middle	0	0
22102219	middle	0	0
23093146	middle	0	0
23050555	middle	0	0
23038842	middle	0	0
23007735	middle	0	0
23011002	middle	0	0
23011232	middle	0	0
23008539	middle	0	0
23073512	middle	0	0
23012997	middle	0	0
23036114	middle	0	0
23020914	middle	0	0
23064633	middle	0	0
23022891	middle	0	0
23034877	middle	0	0
23030622	middle	0	0
23096447	middle	0	0
23088822	middle	0	0
23100859	middle	0	0
23071564	middle	0	0
23059657	middle	0	0
23101217	middle	0	0
23008116	middle	0	0
23106932	middle	0	0
23021190	middle	0	0
23077760	middle	0	0
23056565	middle	0	0
23016686	middle	0	0
23066773	middle	0	0
23029758	middle	0	0
23076126	middle	0	0
23111125	middle	0	0
23040707	middle	0	0
23010949	middle	0	0
23006644	middle	0	0
23071236	middle	0	0
23062059	middle	0	0
23069369	middle	0	0
23092572	middle	0	0
23071636	middle	0	0
22105055	middle	0	0
23045675	middle	0	0
23013366	middle	0	0
22101959	middle	0	0
23035970	middle	0	0
23071562	middle	0	0
23039229	middle	0	0
23034150	middle	0	0
23103682	middle	0	0
23022944	middle	0	0
23041318	middle	0	0
23015200	middle	0	0
23021640	middle	0	0
23086965	middle	0	0
23057512	middle	0	0
23064076	middle	0	0
22105041	middle	0	0
23078436	middle	0	0
23088749	middle	0	0
23096429	middle	0	0
23025293	middle	0	0
23059929	middle	0	0
23014265	middle	0	0
23036024	middle	0	0
23015835	middle	0	0
23040824	middle	0	0
23072104	middle	0	0
23061474	middle	0	0
23054056	middle	0	0
23021540	middle	0	0
23017766	middle	0	0
23067428	middle	0	0
23084608	middle	0	0
23019852	middle	0	0
23088940	middle	0	0
23018567	middle	0	0
23044527	middle	0	0
23081919	middle	0	0
23000422	middle	0	0
23016189	middle	0	0
23078536	middle	0	0
23065243	middle	0	0
23042737	middle	0	0
22103370	middle	0	0
23034260	middle	0	0
23021478	middle	0	0
23015291	middle	0	0
23098381	middle	0	0
23078555	middle	0	0
23046358	middle	0	0
23006001	middle	0	0
22103612	middle	0	0
23039956	middle	0	0
23072687	middle	0	0
23083805	middle	0	0
23066756	middle	0	0
23037778	middle	0	0
23043997	middle	0	0
23045207	middle	0	0
23062974	middle	0	0
23053442	middle	0	0
23010705	middle	0	0
23007269	middle	0	0
23001691	middle	0	0
23092153	middle	0	0
23024744	middle	0	0
23057424	middle	0	0
23112210	middle	0	0
23034604	middle	0	0
23035112	middle	0	0
23046096	middle	0	0
23013872	middle	0	0
23048713	middle	0	0
22101137	middle	0	0
23066270	middle	0	0
23111006	middle	0	0
23049809	middle	0	0
23089031	middle	0	0
23073278	middle	0	0
23105037	middle	0	0
23111909	middle	0	0
23098066	middle	0	0
23097078	middle	0	0
23069343	middle	0	0
23100853	middle	0	0
23101110	middle	0	0
23080860	middle	0	0
23077581	middle	0	0
23064641	middle	0	0
23056903	middle	0	0
23046507	middle	0	0
23039375	middle	0	0
23036572	middle	0	0
23035956	middle	0	0
22102245	middle	0	0
23087391	middle	0	0
23092092	middle	0	0
23098299	middle	0	0
23079755	middle	0	0
23074103	middle	0	0
23008742	middle	0	0
23027897	middle	0	0
23081315	middle	0	0
23080623	middle	0	0
23064720	middle	0	0
23026000	middle	0	0
23032318	middle	0	0
23047852	middle	0	0
23068103	middle	0	0
23019685	middle	0	0
23028252	middle	0	0
23104931	middle	0	0
23076339	middle	0	0
23104459	middle	0	0
23028218	middle	0	0
23015001	middle	0	0
23023438	middle	0	0
23099598	middle	0	0
23005249	middle	0	0
23047881	middle	0	0
23062234	middle	0	0
23018299	middle	0	0
23012922	middle	0	0
23017062	middle	0	0
23049984	middle	0	0
23012920	middle	0	0
23089730	middle	0	0
23093159	middle	0	0
23059634	middle	0	0
23069221	middle	0	0
23013260	middle	0	0
23014846	middle	0	0
23038861	middle	0	0
23094517	middle	0	0
23040346	middle	0	0
23019208	middle	0	0
23029459	middle	0	0
23064393	middle	0	0
23014440	middle	0	0
23047717	middle	0	0
23073484	middle	0	0
23066613	middle	0	0
23096880	middle	0	0
23010478	middle	0	0
23092333	middle	0	0
23088771	middle	0	0
23113100	middle	0	0
23064353	middle	0	0
23028463	middle	0	0
23077923	middle	0	0
23027645	middle	0	0
23051695	middle	0	0
23006009	middle	0	0
23074928	middle	0	0
23007610	middle	0	0
23096016	middle	0	0
23069996	middle	0	0
23090752	middle	0	0
23050141	middle	0	0
23080513	middle	0	0
23047502	middle	0	0
23005815	middle	0	0
23035459	middle	0	0
23113471	middle	0	0
23063853	middle	0	0
23094106	middle	0	0
23036047	middle	0	0
23012183	middle	0	0
23102150	middle	0	0
23012103	middle	0	0
22101594	middle	0	0
23082354	middle	0	0
23064737	middle	0	0
23062504	middle	0	0
23032640	middle	0	0
23004027	middle	0	0
23063973	middle	0	0
23072027	middle	0	0
23008400	middle	0	0
23068045	middle	0	0
23079797	middle	0	0
23027435	middle	0	0
23076027	middle	0	0
23025285	middle	0	0
23003147	middle	0	0
23051085	middle	0	0
23063636	middle	0	0
23086790	middle	0	0
23027054	middle	0	0
23029421	middle	0	0
23039382	middle	0	0
23096513	middle	0	0
23017758	middle	0	0
23044117	middle	0	0
23039008	middle	0	0
23030259	middle	0	0
23054782	middle	0	0
23050386	middle	0	0
22105047	middle	0	0
23016876	middle	0	0
23061049	middle	0	0
23021609	middle	0	0
23018829	middle	0	0
23074902	middle	0	0
23069891	middle	0	0
23019662	middle	0	0
23026391	middle	0	0
23051959	middle	0	0
23084190	middle	0	0
23048150	middle	0	0
23012265	middle	0	0
23092909	middle	0	0
23018543	middle	0	0
23018695	middle	0	0
23078495	middle	0	0
2299774	middle	0	0
22103140	middle	0	0
23027245	middle	0	0
23078570	middle	0	0
23102138	middle	0	0
23081416	middle	0	0
23096539	middle	0	0
23037744	middle	0	0
23091251	middle	0	0
23089632	middle	0	0
23057449	middle	0	0
23005795	middle	0	0
23084854	middle	0	0
23047989	middle	0	0
23013998	middle	0	0
23050480	middle	0	0
23008455	middle	0	0
23063598	middle	0	0
23017401	middle	0	0
23014006	middle	0	0
23080457	middle	0	0
22102758	middle	0	0
23089775	middle	0	0
23028712	middle	0	0
23083133	middle	0	0
23028213	middle	0	0
23107989	middle	0	0
23109870	middle	0	0
23070864	middle	0	0
23090926	middle	0	0
23065942	middle	0	0
23008886	middle	0	0
23078492	middle	0	0
23019455	middle	0	0
23059110	middle	0	0
23078515	middle	0	0
23008261	middle	0	0
23041891	middle	0	0
23066668	middle	0	0
23000823	middle	0	0
23014653	middle	0	0
23080933	middle	0	0
23013400	middle	0	0
23064058	middle	0	0
23008789	middle	0	0
23086821	middle	0	0
23061783	middle	0	0
23078453	middle	0	0
23033171	middle	0	0
23062135	middle	0	0
23068083	middle	0	0
23007741	middle	0	0
23066431	middle	0	0
23082062	middle	0	0
23100855	middle	0	0
23028261	middle	0	0
23026555	middle	0	0
23073948	middle	0	0
23107677	middle	0	0
23012732	middle	0	0
23023954	middle	0	0
23048951	middle	0	0
23105844	middle	0	0
23109369	middle	0	0
23070851	middle	0	0
23039616	middle	0	0
23059356	middle	0	0
23071094	middle	0	0
23047838	middle	0	0
23074485	middle	0	0
23095991	middle	0	0
23049600	middle	0	0
23066642	middle	0	0
23002117	middle	0	0
23019362	middle	0	0
23027439	middle	0	0
23014583	middle	0	0
23057239	middle	0	0
23027627	middle	0	0
23055270	middle	0	0
23070939	middle	0	0
23080054	middle	0	0
23023683	middle	0	0
23074886	middle	0	0
23014487	middle	0	0
23054253	middle	0	0
23082942	middle	0	0
23059667	middle	0	0
23076155	middle	0	0
23001898	middle	0	0
23073650	middle	0	0
23050015	middle	0	0
23061905	middle	0	0
23012910	middle	0	0
23041779	middle	0	0
23111951	middle	0	0
23081906	middle	0	0
23102233	middle	0	0
23108961	middle	0	0
23047919	middle	0	0
23027894	middle	0	0
23040695	middle	0	0
23033441	middle	1	1
23022980	middle	1	1
23044023	middle	1	1
23012373	middle	1	1
23077320	middle	1	1
23108038	middle	1	1
23077520	middle	1	1
23015674	middle	1	1
23053401	middle	1	1
23011827	middle	1	1
23094772	middle	1	1
23100344	middle	1	1
23058894	middle	1	1
23066936	middle	1	1
22105059	middle	1	1
23091038	middle	1	1
23084545	middle	1	1
23011247	middle	1	1
23091491	middle	1	1
23096128	middle	1	1
23037250	middle	1	1
23068345	middle	1	1
23107448	middle	1	1
23037963	middle	1	1
23090997	middle	1	1
23034816	middle	1	1
23107605	middle	1	1
23001766	middle	1	1
23002508	middle	1	1
22103394	middle	1	1
23046846	middle	1	1
23075021	middle	1	1
23005989	middle	1	1
23092029	middle	1	1
22103052	middle	1	1
23090858	middle	1	1
23077655	middle	1	1
23023958	middle	1	1
23013398	middle	1	1
23035982	middle	1	1
23030368	middle	0	1
23049606	middle	0	1
23054713	middle	0	1
23029249	middle	0	1
23063395	middle	0	1
23056557	middle	0	1
23058636	middle	0	1
23090044	middle	0	1
23058947	middle	0	1
23001892	middle	0	1
23061615	middle	0	1
23006164	middle	0	1
23032551	middle	0	1
23032756	middle	0	1
23052969	middle	0	1
23069465	middle	0	1
23089141	middle	0	1
23107241	middle	0	1
23090036	middle	0	1
23039046	middle	0	1
23100877	middle	0	1
23027777	middle	0	1
23021819	middle	0	1
23069339	middle	0	1
22101801	middle	0	1
23077325	middle	0	1
22105043	middle	0	1
23018280	middle	0	1
23068774	middle	0	1
23071884	middle	0	1
23081469	middle	0	1
23009879	middle	0	1
23064640	middle	0	1
23108714	middle	0	1
23034803	middle	0	1
23109342	middle	0	1
23032352	middle	0	1
23089704	middle	0	1
23113833	middle	0	1
23104031	middle	0	1
23080647	middle	0	1
23043315	middle	0	1
23097600	middle	0	1
22102410	middle	0	1
23027574	middle	0	1
23094908	middle	0	1
23066451	middle	0	1
23079195	middle	0	1
23104928	middle	0	1
23033194	middle	0	1
23048649	middle	0	1
23053536	middle	0	1
23078064	middle	0	1
23111647	middle	0	1
23043407	middle	0	1
23053636	middle	0	1
23006978	middle	0	1
23107002	middle	0	1
22103544	middle	0	1
23092581	middle	0	1
23093993	middle	0	1
23074890	middle	0	1
23032837	middle	0	1
23088040	middle	0	1
23088527	middle	0	1
23008352	middle	0	1
23099602	middle	0	1
23047934	middle	0	1
23050017	middle	0	1
23036079	middle	0	1
23045480	middle	0	1
23078878	middle	0	1
23099641	middle	0	1
23012348	middle	0	1
23078769	middle	0	1
23104962	middle	0	1
23017292	middle	0	1
23010904	middle	0	1
23055741	middle	0	1
23077160	middle	0	1
23082833	middle	0	1
23045991	middle	0	1
23030978	middle	0	1
23106285	middle	0	1
23099690	middle	0	1
23004858	middle	0	1
23006004	middle	0	1
23042882	middle	0	1
23050400	middle	0	1
23078894	middle	0	1
23044093	middle	0	1
23106857	middle	0	1
23092427	middle	0	1
23087114	middle	0	1
23011884	middle	0	1
23002032	middle	0	1
23081336	middle	0	1
23004838	middle	0	1
23073857	middle	0	1
23010241	middle	0	1
23014108	middle	0	1
23036615	middle	0	1
23054028	middle	0	1
23094568	middle	0	1
23083228	middle	0	1
23021498	middle	0	1
23078498	middle	0	1
23021458	middle	0	1
23034283	middle	0	1
23018902	middle	0	1
23024595	middle	0	1
23094802	middle	0	1
23059675	middle	0	1
23027632	middle	0	1
23039973	middle	0	1
23019906	middle	0	1
23038827	middle	0	1
23005747	middle	0	1
23003575	middle	0	1
23088075	middle	0	1
23035004	middle	0	1
23097018	middle	0	1
23056314	middle	0	1
23020770	middle	0	1
23064190	middle	0	1
23113537	middle	0	1
23076078	middle	0	1
23038457	middle	0	1
23015119	middle	0	1
23003372	middle	0	1
23097791	middle	0	1
23070382	middle	0	1
23073444	middle	0	1
23067217	middle	0	1
23100886	middle	0	1
23028108	middle	0	1
23068955	middle	0	1
23089958	middle	0	1
23070343	middle	0	1
23061735	middle	0	1
23021123	middle	0	1
23096385	middle	0	1
23043032	middle	0	1
23021387	middle	0	1
23056556	middle	0	1
23030511	middle	0	1
23019332	middle	0	1
23003006	middle	0	1
23008127	middle	0	1
23068830	middle	0	1
23020141	middle	0	1
23111991	middle	0	1
23039767	middle	0	1
23071633	middle	0	1
23097111	middle	0	1
23091049	middle	0	1
23062355	middle	0	1
23091663	middle	0	1
23081511	middle	0	1
23021605	middle	0	1
23023145	middle	0	1
23081545	middle	0	1
23049562	middle	0	1
22103127	middle	0	1
23063042	middle	0	1
23062297	middle	0	1
23056962	middle	0	1
23050183	middle	0	1
23028052	middle	0	1
23022956	middle	0	1
23042730	middle	0	1
23007653	middle	0	1
23079795	middle	0	1
23050733	middle	0	1
23113257	middle	0	1
23063674	middle	0	1
23008508	middle	0	1
23052735	middle	0	1
23066373	middle	0	1
23068611	middle	0	1
23066138	middle	0	1
23044625	middle	0	1
23079653	middle	0	1
23032635	middle	0	1
23061565	middle	0	1
23106851	middle	0	1
23057138	middle	0	1
23021681	middle	0	1
23057302	middle	0	1
23030799	middle	0	1
23068612	middle	0	1
23056567	middle	0	1
23007121	middle	0	1
23069876	middle	0	1
23016793	middle	0	1
23040882	middle	0	1
23103705	middle	0	1

## Sheet: lower
number	location	LLNM	CLNM
23101682	lower	1	0
23107034	lower	1	0
23073578	lower	1	0
23015328	lower	1	0
23013170	lower	1	0
23027144	lower	1	0
23111593	lower	1	1
23051055	lower	1	1
23006640	lower	1	1
23030801	lower	1	1
23034985	lower	1	1
23019274	lower	1	1
23110808	lower	1	1
23042975	lower	1	1
23036991	lower	1	1
23071528	lower	1	1
23023186	lower	1	1
23101488	lower	1	1
23077003	lower	1	1
23023847	lower	1	1
23069002	lower	1	1
23028451	lower	1	1
23048719	lower	1	1
23059708	lower	1	1
23098585	lower	1	1
23101659	lower	1	1
23059053	lower	1	1
23108583	lower	1	1
23034377	lower	1	1
23094363	lower	1	1
23005417	lower	1	1
23082410	lower	1	1
23071102	lower	1	1
23072860	lower	1	1
23003971	lower	1	1
23082950	lower	1	1
23067740	lower	1	1
23092045	lower	1	1
23108467	lower	1	1
23023871	lower	1	1
23077973	lower	1	1
23050065	lower	1	1
22101538	lower	1	1
23080208	lower	1	1
23111168	lower	0	0
23017360	lower	0	0
23083735	lower	0	0
23052420	lower	0	0
23021537	lower	0	0
23074873	lower	0	0
23008858	lower	0	0
23110021	lower	0	0
23016041	lower	0	0
23008080	lower	0	0
23023271	lower	0	0
23109182	lower	0	0
23110487	lower	0	0
22104702	lower	0	0
23059308	lower	0	0
23069342	lower	0	0
23016393	lower	0	0
23075664	lower	0	0
23113142	lower	0	0
23009908	lower	0	0
23092144	lower	0	0
23095891	lower	0	0
23068823	lower	0	0
23110235	lower	0	0
23039191	lower	0	0
23029376	lower	0	0
23057564	lower	0	0
23025050	lower	0	0
23038672	lower	0	0
23070007	lower	0	0
23080481	lower	0	0
23080505	lower	0	0
23025533	lower	0	0
23000173	lower	0	0
23018346	lower	0	0
23000578	lower	0	0
23050300	lower	0	0
23034400	lower	0	0
23066639	lower	0	0
23111241	lower	0	0
23062396	lower	0	0
23052820	lower	0	0
23088532	lower	0	0
23037155	lower	0	0
23051081	lower	0	0
23020977	lower	0	0
23066657	lower	0	0
23059482	lower	0	0
23000282	lower	0	0
23071570	lower	0	0
23096870	lower	0	0
23069332	lower	0	0
23019388	lower	0	0
23069190	lower	0	0
23058143	lower	0	0
23109318	lower	0	0
23018882	lower	0	0
23012875	lower	0	0
23109125	lower	0	0
23110621	lower	0	0
23091356	lower	0	0
23105558	lower	0	0
23080773	lower	0	0
23100308	lower	0	0
23110933	lower	0	0
23056090	lower	0	0
23055185	lower	0	0
23087358	lower	0	0
23064960	lower	0	0
23016621	lower	0	0
23007722	lower	0	0
23034622	lower	0	0
23085666	lower	0	0
23034946	lower	0	0
23057461	lower	0	0
23038840	lower	0	0
23104010	lower	0	0
23041216	lower	0	0
23039551	lower	0	0
23049818	lower	0	0
23108883	lower	0	0
23086426	lower	0	0
23100152	lower	0	0
23101653	lower	0	0
23064170	lower	0	0
23035271	lower	0	0
23048174	lower	0	0
23060028	lower	0	0
23023975	lower	0	0
23010536	lower	0	0
23080256	lower	0	0
23106970	lower	0	0
23025982	lower	0	0
23108573	lower	0	0
23083111	lower	0	0
23097885	lower	0	0
23071313	lower	0	0
23067497	lower	0	0
23041809	lower	0	0
23037300	lower	0	0
23111618	lower	0	0
23054880	lower	0	0
23061568	lower	0	0
23031337	lower	0	0
23089653	lower	0	0
23090732	lower	0	0
23042926	lower	0	0
23046420	lower	0	0
23083824	lower	0	0
23058308	lower	0	0
23077933	lower	0	0
23070931	lower	0	0
23006258	lower	0	0
23051278	lower	0	0
23015106	lower	0	0
23054121	lower	0	0
23028968	lower	0	0
23004249	lower	0	0
23025738	lower	0	0
23096261	lower	0	0
23043836	lower	0	0
23101051	lower	0	0
23074807	lower	0	0
23040403	lower	0	0
23008376	lower	0	0
23098654	lower	0	0
23001408	lower	0	0
23096243	lower	0	0
23059676	lower	0	0
23064307	lower	0	0
23027380	lower	0	0
23089212	lower	0	0
23031277	lower	0	0
23071577	lower	0	0
23031926	lower	0	0
23034324	lower	0	0
23057550	lower	0	0
23099531	lower	0	0
23039964	lower	0	0
23080274	lower	0	0
22101768	lower	0	0
23078083	lower	0	0
23091932	lower	0	0
23006227	lower	0	0
23094654	lower	0	0
23053607	lower	0	0
23018786	lower	0	0
23096371	lower	0	0
23113865	lower	0	0
23051888	lower	0	0
23018862	lower	0	0
23025019	lower	0	0
23017055	lower	0	0
23036785	lower	0	0
23066819	lower	0	0
23016764	lower	0	0
23108207	lower	0	0
23012382	lower	0	0
23073488	lower	0	0
23087827	lower	0	0
23082986	lower	0	0
23043742	lower	0	0
23092846	lower	0	0
23018560	lower	0	0
23099430	lower	0	0
23050774	lower	0	0
23019967	lower	0	0
23103938	lower	0	0
23028318	lower	0	0
23031711	lower	0	0
23074916	lower	0	0
23029895	lower	0	0
23036593	lower	0	0
23045774	lower	0	0
23041868	lower	0	0
23040894	lower	0	0
23054006	lower	0	0
23044576	lower	0	0
23109387	lower	0	0
23106914	lower	0	0
23046817	lower	0	0
23103447	lower	0	0
23094800	lower	0	0
23094260	lower	0	0
23025570	lower	0	0
23087283	lower	0	0
23051297	lower	0	0
23029347	lower	0	0
23055597	lower	0	0
23006455	lower	0	0
23020911	lower	0	0
23062905	lower	0	0
23069062	lower	0	0
23097090	lower	0	0
23073480	lower	0	0
23072702	lower	0	0
23052733	lower	0	0
23011533	lower	0	0
23054068	lower	0	0
23040711	lower	0	0
23073267	lower	0	0
23108605	lower	0	0
23010879	lower	0	0
23103687	lower	0	0
23065760	lower	0	0
23093852	lower	0	0
23094031	lower	0	0
23057908	lower	0	0
23052594	lower	0	0
23037888	lower	0	0
23041799	lower	0	0
23073714	lower	0	0
23007746	lower	0	0
23048374	lower	0	0
23025342	lower	0	0
23019123	lower	0	0
23073872	lower	0	0
23045646	lower	0	0
23075017	lower	0	0
23041897	lower	0	0
23050402	lower	0	0
23095507	lower	0	0
23039998	lower	0	0
23068358	lower	0	0
23102428	lower	0	0
23069812	lower	0	0
23045551	lower	0	0
23093134	lower	0	0
23083213	lower	0	0
23061065	lower	0	0
23080552	lower	0	0
23023915	lower	0	0
23076815	lower	0	0
23026419	lower	0	0
23064682	lower	0	0
23077787	lower	0	0
23039863	lower	0	0
23093023	lower	0	0
23035048	lower	0	0
23098936	lower	0	0
23073165	lower	0	0
23014140	lower	0	0
23043219	lower	0	0
23015800	lower	0	0
23077843	lower	0	0
23086261	lower	0	0
23019068	lower	0	0
23027651	lower	0	0
23009805	lower	0	0
23008698	lower	0	0
23083152	lower	0	0
23033471	lower	0	0
23069900	lower	0	0
23049130	lower	0	0
23052149	lower	0	0
23053572	lower	0	0
23003878	lower	0	0
23047504	lower	0	0
23076026	lower	0	0
23102762	lower	0	0
23047720	lower	0	0
23059166	lower	0	0
23009096	lower	0	0
23031797	lower	0	0
23066662	lower	0	0
23021550	lower	0	0
23013676	lower	0	0
23092415	lower	0	0
23016224	lower	0	0
23109772	lower	0	0
23030719	lower	0	0
23030793	lower	0	0
23064308	lower	0	0
23093068	lower	0	0
23049815	lower	0	0
23018284	lower	0	0
23085573	lower	0	0
23014137	lower	0	0
23095449	lower	0	0
23085658	lower	0	0
23000633	lower	0	0
23097269	lower	0	0
23077753	lower	0	0
23076171	lower	0	0
23035579	lower	0	0
23072240	lower	0	0
23045733	lower	0	0
23057478	lower	0	0
23058998	lower	0	0
23102544	lower	0	0
23068339	lower	0	0
23021295	lower	0	0
23061312	lower	0	0
23089728	lower	0	0
23077650	lower	0	0
23011021	lower	0	0
22105016	lower	0	0
23025691	lower	0	0
23066410	lower	0	0
22101683	lower	0	0
23067631	lower	0	0
23102777	lower	0	0
23093135	lower	0	0
23080262	lower	0	0
23110477	lower	0	0
23027029	lower	0	0
23037811	lower	0	0
23000263	lower	0	0
23049996	lower	0	0
23002603	lower	0	0
23100530	lower	0	0
23059963	lower	0	0
23080944	lower	0	0
23052763	lower	0	0
23069756	lower	0	0
23080853	lower	0	0
23025498	lower	0	0
23034749	lower	0	0
23080704	lower	0	0
23047172	lower	0	0
23016782	lower	0	0
23052784	lower	0	0
23055666	lower	0	0
23021017	lower	0	0
23081551	lower	0	0
23050324	lower	0	0
23032141	lower	0	0
23101225	lower	0	0
23076137	lower	0	0
23109449	lower	0	0
23024004	lower	0	0
23000521	lower	0	0
23083737	lower	0	0
23064751	lower	0	0
23070800	lower	0	0
23015399	lower	0	0
23025167	lower	0	0
23032098	lower	0	0
23093839	lower	0	0
23057718	lower	0	0
23000991	lower	0	0
23100837	lower	0	0
23102167	lower	0	0
23091407	lower	0	0
23056552	lower	0	0
23016640	lower	0	0
23034858	lower	0	0
23012301	lower	0	0
23059310	lower	0	0
23028824	lower	0	0
23068615	lower	0	0
23092027	lower	0	0
23070935	lower	0	0
23000153	lower	0	0
23050389	lower	0	0
23102222	lower	0	0
23069324	lower	0	0
23010690	lower	0	0
23075347	lower	0	0
23046073	lower	0	0
23055160	lower	0	0
23003772	lower	0	0
23048065	lower	0	0
23038340	lower	0	0
23041714	lower	0	0
23066551	lower	0	0
23041556	lower	0	0
23078586	lower	0	0
23077346	lower	0	0
23073113	lower	0	0
23103443	lower	0	0
23023237	lower	0	0
23102570	lower	0	0
23004081	lower	0	0
23082510	lower	0	0
23012443	lower	0	0
23078475	lower	0	0
23075279	lower	0	0
23038188	lower	0	0
23003507	lower	0	0
23010366	lower	0	0
22103264	lower	0	0
23052416	lower	0	0
23097151	lower	0	0
23073279	lower	0	0
23105882	lower	0	0
23042946	lower	0	0
23064169	lower	0	0
23048954	lower	0	0
23025595	lower	0	0
23029928	lower	0	0
23042071	lower	0	0
23058945	lower	0	0
23058046	lower	0	0
23014515	lower	0	0
23049991	lower	0	0
23079957	lower	0	0
23011967	lower	0	0
23079159	lower	0	0
23008327	lower	0	0
23069405	lower	0	0
23099987	lower	0	0
23056280	lower	0	0
23011752	lower	0	0
23059323	lower	0	0
23004970	lower	0	0
23034880	lower	0	0
23062470	lower	0	0
23007941	lower	0	0
23063302	lower	0	0
23068243	lower	0	0
23021844	lower	0	0
23071432	lower	0	0
23096073	lower	0	0
23050661	lower	0	0
23086323	lower	0	0
23060372	lower	0	0
23064608	lower	0	0
23032363	lower	0	0
23078306	lower	0	0
23071639	lower	0	0
23012372	lower	0	0
23032080	lower	0	0
23096353	lower	0	0
23029658	lower	0	0
23018440	lower	0	0
23088957	lower	0	0
23087996	lower	0	0
23052641	lower	0	0
23032876	lower	0	0
23055753	lower	0	0
23029474	lower	0	0
23040861	lower	0	0
22101791	lower	0	0
23083203	lower	0	0
23047154	lower	0	0
23063111	lower	0	0
23012715	lower	0	0
23068994	lower	0	0
23062439	lower	0	0
23037012	lower	0	0
23029911	lower	0	0
23069954	lower	0	0
23076192	lower	0	0
23099607	lower	0	0
23106444	lower	0	0
23066704	lower	0	0
23086316	lower	0	0
23082068	lower	0	0
23072685	lower	0	0
23064131	lower	0	0
23044935	lower	0	0
23072864	lower	0	0
23027517	lower	0	0
23019242	lower	0	0
23106977	lower	0	1
23035984	lower	0	1
23089797	lower	0	1
23043513	lower	0	1
23001627	lower	0	1
23043792	lower	0	1
23107535	lower	0	1
23021865	lower	0	1
23047019	lower	0	1
23066503	lower	0	1
23089356	lower	0	1
23070099	lower	0	1
22100865	lower	0	1
23036623	lower	0	1
23046119	lower	0	1
23053557	lower	0	1
23041548	lower	0	1
23003174	lower	0	1
23065826	lower	0	1
23091397	lower	0	1
23092538	lower	0	1
23096382	lower	0	1
22105024	lower	0	1
23094663	lower	0	1
23079561	lower	0	1
23099632	lower	0	1
23110026	lower	0	1
23073273	lower	0	1
23022506	lower	0	1
23052527	lower	0	1
23070642	lower	0	1
23015141	lower	0	1
23070960	lower	0	1
23095448	lower	0	1
23099119	lower	0	1
23109378	lower	0	1
23013439	lower	0	1
23000842	lower	0	1
23005832	lower	0	1
22103260	lower	0	1
23092344	lower	0	1
23107118	lower	0	1
23101167	lower	0	1
23023586	lower	0	1
23063601	lower	0	1
23101329	lower	0	1
23067415	lower	0	1
23055621	lower	0	1
23019053	lower	0	1
23100712	lower	0	1
23041487	lower	0	1
23061153	lower	0	1
23078623	lower	0	1
23101270	lower	0	1
23060410	lower	0	1
23031938	lower	0	1
23024959	lower	0	1
23092199	lower	0	1
23006699	lower	0	1
23050418	lower	0	1
23049678	lower	0	1
23054887	lower	0	1
23090031	lower	0	1
23087988	lower	0	1
23017557	lower	0	1
23109013	lower	0	1
23045425	lower	0	1
23111634	lower	0	1
23092873	lower	0	1
22103365	lower	0	1
23020716	lower	0	1
23023648	lower	0	1
23083602	lower	0	1
23112354	lower	0	1
23004663	lower	0	1
23030504	lower	0	1
23079700	lower	0	1
23111045	lower	0	1
23051108	lower	0	1
23050739	lower	0	1
23018226	lower	0	1
23013031	lower	0	1
23092354	lower	0	1
23029054	lower	0	1
23056224	lower	0	1
23113252	lower	0	1
23000532	lower	0	1
23044696	lower	0	1
23078414	lower	0	1
23019608	lower	0	1
23078444	lower	0	1
23002146	lower	0	1
22101395	lower	0	1
23087124	lower	0	1
23060657	lower	0	1
23024282	lower	0	1
23049445	lower	0	1
23089887	lower	0	1
23014467	lower	0	1
23039160	lower	0	1
23021591	lower	0	1
23051294	lower	0	1
23099694	lower	0	1
23029733	lower	0	1
23091716	lower	0	1
23068798	lower	0	1
23097383	lower	0	1
23087019	lower	0	1
23073990	lower	0	1
23083073	lower	0	1
22101455	lower	0	1
23092330	lower	0	1
23010409	lower	0	1
23044731	lower	0	1
23024598	lower	0	1
23028371	lower	0	1
23089529	lower	0	1
23037874	lower	0	1
23107474	lower	0	1
22105021	lower	0	1
23072764	lower	0	1
23027060	lower	0	1
23043345	lower	0	1
23078438	lower	0	1
23064648	lower	0	1
23041198	lower	0	1
23075254	lower	0	1
23108614	lower	0	1
23089254	lower	0	1
23053357	lower	0	1
23003400	lower	0	1
23049052	lower	0	1
23034126	lower	0	1
23105823	lower	0	1
23083266	lower	0	1
23067703	lower	0	1
23062465	lower	0	1
23059410	lower	0	1
23098572	lower	0	1
22101895	lower	0	1
23013888	lower	0	1
23050150	lower	0	1
23024109	lower	0	1
23035388	lower	0	1
23099742	lower	0	1
23022500	lower	0	1
23077052	lower	0	1
23108099	lower	0	1
23056418	lower	0	1
23054261	lower	0	1
23085724	lower	0	1
23084803	lower	0	1
23095721	lower	0	1
23111118	lower	0	1
23059176	lower	0	1
23014034	lower	0	1
23078521	lower	0	1
23012695	lower	0	1
23003022	lower	0	1
23089931	lower	0	1
23109406	lower	0	1
23017195	lower	0	1
23045785	lower	0	1
23005668	lower	0	1
23044139	lower	0	1
23054548	lower	0	1
23049805	lower	0	1
23099931	lower	0	1
23084125	lower	0	1
23068564	lower	0	1
23012436	lower	0	1
23012271	lower	0	1
22101342	lower	0	1
23094400	lower	0	1
23084824	lower	0	1
23055647	lower	0	1
23092973	lower	0	1
23095482	lower	0	1
23074957	lower	0	1
23041833	lower	0	1
23100261	lower	0	1
23001978	lower	0	1
23023108	lower	0	1
23059291	lower	0	1
23071487	lower	0	1
23023939	lower	0	1
23056275	lower	0	1
23040750	lower	0	1
23006168	lower	0	1
23087643	lower	0	1
23059849	lower	0	1
23082363	lower	0	1
23062145	lower	0	1
23070753	lower	0	1
23007736	lower	0	1
23000049	lower	0	1
23086350	lower	0	1
23087600	lower	0	1
23089502	lower	0	1
23077642	lower	0	1
22101181	lower	0	1
23051747	lower	0	1
23001605	lower	0	1
23071561	lower	0	1
23107471	lower	0	1
23082306	lower	0	1
23059184	lower	0	1
23045850	lower	0	1
23080688	lower	0	1
23004013	lower	0	1
23059165	lower	0	1
23080396	lower	0	1
23052401	lower	0	1
23109087	lower	0	1
23100660	lower	0	1
23102116	lower	0	1
23040281	lower	0	1
23045632	lower	0	1
23048357	lower	0	1
23099096	lower	0	1
23091420	lower	0	1
23089942	lower	0	1
23078349	lower	0	1
23031766	lower	0	1
23021589	lower	0	1
23097411	lower	0	1
23083488	lower	0	1
23006384	lower	0	1
23073454	lower	0	1
23085619	lower	0	1
23032373	lower	0	1
23023652	lower	0	1
23082702	lower	0	1
23018547	lower	0	1
23025195	lower	0	1
23095183	lower	0	1
23075997	lower	0	1
23080214	lower	0	1
23011258	lower	0	1
23087964	lower	0	1
23086331	lower	0	1
23086591	lower	0	1
23071404	lower	0	1
23018907	lower	0	1
23050359	lower	0	1
23020685	lower	0	1
23073640	lower	0	1
23040226	lower	0	1
23010043	lower	0	1
23010874	lower	0	1
23050851	lower	0	1
23034977	lower	0	1
23075734	lower	0	1
23104257	lower	0	1
23090057	lower	0	1
23092066	lower	0	1
23045858	lower	0	1
23066580	lower	0	1
23110008	lower	0	1
23008966	lower	0	1
23078303	lower	0	1
23018572	lower	0	1
23086476	lower	0	1
22102736	lower	0	1
23044823	lower	0	1
23091678	lower	0	1
23057687	lower	0	1
23018904	lower	0	1
23089600	lower	0	1
23011527	lower	0	1
23025708	lower	0	1
23048367	lower	0	1
23101354	lower	0	1
23066360	lower	0	1
23059665	lower	0	1
23016572	lower	0	1
23072822	lower	0	1
23096130	lower	0	1
23041341	lower	0	1
23012306	lower	0	1

## Sheet: upper
number	location	LLNM	CLNM
23101529	upper	0	0
23075198	upper	0	0
23039545	upper	0	0
23052313	upper	0	0
23046330	upper	0	0
23061496	upper	0	0
23098545	upper	0	0
23035989	upper	0	0
23060072	upper	0	0
23027666	upper	0	0
23044115	upper	0	0
23057016	upper	0	0
23012293	upper	0	0
23016684	upper	0	0
23029271	upper	0	0
23006442	upper	0	0
23070951	upper	0	0
23046232	upper	0	0
23034759	upper	0	0
23110740	upper	0	0
23047967	upper	0	0
23090764	upper	0	0
23006756	upper	0	0
23011169	upper	0	0
23051880	upper	0	0
23101427	upper	0	0
23092296	upper	0	0
23090508	upper	0	0
23076284	upper	0	0
23018568	upper	0	0
23086908	upper	0	0
23061303	upper	0	0
22102147	upper	0	0
23040733	upper	0	0
23089215	upper	0	0
23058585	upper	0	0
23009556	upper	0	0
23098966	upper	0	0
23097122	upper	0	0
23066249	upper	0	0
23007850	upper	0	0
23106926	upper	0	0
23042233	upper	0	0
23026670	upper	0	0
23019833	upper	0	0
23107255	upper	0	0
23006415	upper	0	0
23104940	upper	0	0
23039926	upper	0	0
23099455	upper	0	0
23097723	upper	0	0
23067663	upper	0	0
23006656	upper	0	0
23038837	upper	0	0
23009089	upper	0	0
23068924	upper	0	0
23091903	upper	0	0
23068816	upper	0	0
23034302	upper	0	0
23090017	upper	0	0
23096545	upper	0	0
23019461	upper	0	0
23071276	upper	0	0
23064127	upper	0	0
23019644	upper	0	0
23094057	upper	0	0
23057388	upper	0	0
23059817	upper	0	0
23104513	upper	0	0
23024693	upper	0	0
23085340	upper	0	0
23034780	upper	0	0
23031690	upper	0	0
23009952	upper	0	0
23079167	upper	0	0
23073843	upper	0	0
23015845	upper	0	0
23057285	upper	0	0
23021205	upper	0	0
23059763	upper	0	0
23039950	upper	0	0
23015081	upper	0	0
23092884	upper	0	0
23080824	upper	0	0
23020823	upper	0	0
23012423	upper	0	0
23031986	upper	0	0
23008607	upper	0	0
23018971	upper	0	0
23061963	upper	0	0
23081523	upper	0	0
23044593	upper	0	0
23046281	upper	0	0
23099278	upper	0	0
23084564	upper	0	0
23071622	upper	0	0
23078671	upper	0	0
23023141	upper	0	0
22103314	upper	0	0
23062399	upper	0	0
23030083	upper	0	0
23030270	upper	0	0
23107022	upper	0	0
23102257	upper	0	0
23106384	upper	0	0
23110412	upper	0	0
23019341	upper	0	0
23071112	upper	0	0
23039170	upper	0	0
2298836	upper	0	0
23057780	upper	0	0
23010588	upper	0	0
23068673	upper	0	0
23108335	upper	0	0
23043454	upper	0	0
23014997	upper	0	0
23102492	upper	0	0
23076859	upper	0	0
23005715	upper	0	0
23050761	upper	0	0
23057573	upper	0	0
23089590	upper	0	0
23077866	upper	0	0
23023387	upper	0	0
23039266	upper	0	0
23035065	upper	0	0
23093749	upper	0	0
23064434	upper	0	0
23042459	upper	0	0
23046114	upper	0	0
23008416	upper	0	0
23041253	upper	0	0
23042226	upper	0	0
23052206	upper	0	0
23025899	upper	0	0
23075527	upper	0	0
23069035	upper	0	0
23032470	upper	0	0
23103718	upper	0	0
23003697	upper	0	0
23057581	upper	0	0
23038852	upper	0	0
23014121	upper	0	0
23030144	upper	0	0
23106404	upper	0	0
23069214	upper	0	0
23023085	upper	0	0
23004256	upper	0	0
23092816	upper	0	0
23000146	upper	0	0
23024141	upper	0	0
23062281	upper	0	0
23095418	upper	0	0
23021712	upper	0	0
23029853	upper	0	0
23065576	upper	0	0
23094406	upper	0	0
23013016	upper	0	0
23075030	upper	0	0
23015158	upper	0	0
23090012	upper	0	0
23038534	upper	0	0
23066330	upper	0	0
23017445	upper	0	0
23087713	upper	0	0
23112043	upper	0	0
23095387	upper	0	0
23077780	upper	0	0
23053044	upper	0	0
23046394	upper	0	0
23050657	upper	0	0
22102782	upper	0	0
23058714	upper	0	0
23072672	upper	0	0
23010724	upper	0	0
23068377	upper	0	0
23015339	upper	0	0
23034842	upper	0	0
23016700	upper	0	0
23037289	upper	0	0
23058231	upper	0	0
23059770	upper	0	0
23096674	upper	0	0
23098958	upper	0	0
23027682	upper	0	0
23061993	upper	0	0
23053645	upper	0	0
23064631	upper	0	0
23088859	upper	0	0
23085558	upper	0	0
23032600	upper	0	0
23086825	upper	0	0
23111673	upper	0	0
23019174	upper	0	0
23012312	upper	0	0
23104586	upper	0	0
23050075	upper	0	0
23048372	upper	0	0
23037190	upper	0	0
23037959	upper	0	0
23016283	upper	0	0
23086748	upper	0	0
23092934	upper	0	0
23109222	upper	0	0
23105465	upper	0	0
23068082	upper	0	0
23073877	upper	0	0
23089368	upper	0	0
23095472	upper	0	0
23113869	upper	0	0
23028089	upper	0	0
23054723	upper	0	0
23068843	upper	0	0
23050689	upper	0	0
23100997	upper	0	0
23056440	upper	0	0
23077323	upper	0	0
23071641	upper	0	0
23096386	upper	0	0
23039425	upper	0	0
23062747	upper	0	0
23031321	upper	0	0
23098835	upper	0	0
23091398	upper	0	0
23044693	upper	0	0
23083278	upper	0	0
23062960	upper	0	0
23104598	upper	0	0
23023674	upper	0	0
23098895	upper	0	0
23008007	upper	0	0
23098921	upper	0	0
23016742	upper	0	0
23066559	upper	0	0
23037327	upper	0	0
23074990	upper	0	0
23000011	upper	0	0
23025306	upper	0	0
23064663	upper	0	0
23031314	upper	0	0
23001119	upper	0	0
23090426	upper	0	0
23076022	upper	0	0
23015624	upper	0	0
23006304	upper	0	0
23055455	upper	0	0
23071483	upper	0	0
23008471	upper	0	0
23050091	upper	0	0
23007539	upper	0	0
23073199	upper	0	0
23092369	upper	0	0
23013664	upper	0	0
23070850	upper	0	0
23045934	upper	0	0
23098995	upper	0	0
23028396	upper	0	0
23044292	upper	0	0
23032501	upper	0	0
23065272	upper	0	0
23096477	upper	0	0
23073576	upper	0	0
23073256	upper	0	0
23062236	upper	0	0
23029396	upper	0	0
23016988	upper	0	0
23041686	upper	0	0
23100771	upper	0	0
23072857	upper	0	0
23046289	upper	0	0
23009989	upper	0	0
23027788	upper	0	0
23111679	upper	0	0
23057309	upper	0	0
23112034	upper	0	0
23027700	upper	0	0
23008624	upper	0	0
23008104	upper	0	0
23002571	upper	0	0
23089684	upper	0	0
23008263	upper	0	0
23029818	upper	0	0
23076287	upper	0	0
23073865	upper	0	0
23102531	upper	0	0
23086363	upper	0	0
23016725	upper	0	0
23109180	upper	0	0
23085217	upper	0	0
23041922	upper	0	0
23073445	upper	0	0
23077478	upper	0	0
23086755	upper	0	0
23016636	upper	0	0
23000149	upper	0	0
23068509	upper	0	0
23000444	upper	0	0
23091382	upper	0	0
23108693	upper	0	0
23087620	upper	0	0
23091611	upper	0	0
23015810	upper	0	0
23035957	upper	0	0
23099143	upper	0	0
23034546	upper	0	0
23026631	upper	0	0
23076749	upper	0	0
23110666	upper	0	0
23085589	upper	0	0
23055615	upper	0	0
23018146	upper	0	0
23061795	upper	0	0
23074888	upper	0	0
23078431	upper	0	0
23066309	upper	0	0
23021921	upper	0	0
23080153	upper	0	0
23104903	upper	0	0
23028972	upper	0	0
23105004	upper	0	0
23038869	upper	0	0
23043978	upper	0	0
23028669	upper	0	0
23094891	upper	0	0
23097347	upper	0	0
23058974	upper	0	0
23011923	upper	0	0
23098362	upper	0	0
23010901	upper	0	0
23059107	upper	0	0
23098872	upper	0	0
23068378	upper	0	0
22102732	upper	0	0
23095076	upper	0	0
23077446	upper	0	0
23097322	upper	0	0
23023378	upper	0	0
23028120	upper	0	0
23025793	upper	0	0
23094575	upper	0	0
23041806	upper	0	0
23038478	upper	0	0
23007694	upper	0	0
23055148	upper	0	0
23059766	upper	0	0
23066064	upper	0	0
23042605	upper	0	0
23010670	upper	0	0
23079656	upper	0	0
23043344	upper	0	0
23018569	upper	0	0
23044283	upper	0	0
23090081	upper	0	0
23048002	upper	0	0
23076664	upper	0	0
23058276	upper	0	0
23002262	upper	0	0
23066548	upper	0	0
23086383	upper	0	0
23017688	upper	0	1
23031471	upper	0	1
23046740	upper	0	1
23010738	upper	0	1
23043382	upper	0	1
23070586	upper	0	1
23103672	upper	0	1
23081327	upper	0	1
23031014	upper	0	1
23094229	upper	0	1
23064980	upper	0	1
23099065	upper	0	1
23035062	upper	0	1
23017816	upper	0	1
23019005	upper	0	1
23094746	upper	0	1
23080793	upper	0	1
23062978	upper	0	1
23016617	upper	0	1
23046860	upper	0	1
23008063	upper	0	1
23104888	upper	0	1
23079926	upper	0	1
23047519	upper	0	1
23050391	upper	0	1
23051540	upper	0	1
23043441	upper	0	1
23064869	upper	0	1
23103805	upper	0	1
23060667	upper	0	1
23082155	upper	0	1
23006588	upper	0	1
23008060	upper	0	1
23010806	upper	0	1
23008829	upper	0	1
23101041	upper	0	1
23017270	upper	0	1
23022235	upper	0	1
23039238	upper	0	1
23006575	upper	0	1
23004235	upper	0	1
23101010	upper	0	1
23081015	upper	0	1
23089637	upper	0	1
23036675	upper	0	1
23082496	upper	0	1
23094828	upper	0	1
23010626	upper	0	1
23023562	upper	0	1
23064501	upper	0	1
23103695	upper	0	1
23083148	upper	0	1
23083129	upper	0	1
23107406	upper	0	1
23021512	upper	0	1
23103327	upper	0	1
23012479	upper	0	1
23055643	upper	0	1
23101650	upper	0	1
23026209	upper	0	1
23089351	upper	0	1
23025046	upper	0	1
23103890	upper	0	1
23086933	upper	0	1
23058066	upper	0	1
23023984	upper	0	1
23045960	upper	0	1
23000651	upper	0	1
23089738	upper	0	1
23009266	upper	0	1
23019621	upper	0	1
23059170	upper	0	1
23001752	upper	0	1
23046231	upper	0	1
23080328	upper	0	1
23052570	upper	0	1
23047483	upper	0	1
23111603	upper	0	1
23023236	upper	0	1
23026619	upper	0	1
23061618	upper	0	1
23000492	upper	0	1
23028102	upper	0	1
23091156	upper	0	1
23031787	upper	0	1
23056739	upper	0	1
23109016	upper	0	1
23013728	upper	0	1
23048030	upper	0	1
23067644	upper	0	1
23032410	upper	0	1
23080875	upper	0	1
23077119	upper	0	1
23045726	upper	0	1
23110048	upper	0	1
23096387	upper	0	1
23010586	upper	0	1
23005086	upper	0	1
23047976	upper	0	1
23073421	upper	0	1
23092546	upper	0	1
23058180	upper	0	1
23025490	upper	0	1
23098234	upper	0	1
23055577	upper	0	1
23052867	upper	0	1
23110745	upper	0	1
23031701	upper	0	1
23093750	upper	0	1
23092348	upper	0	1
23078805	upper	0	1
23089179	upper	0	1
23070848	upper	0	1
23044563	upper	0	1
23046115	upper	0	1
23012774	upper	0	1
23071023	upper	0	1
23021463	upper	0	1
23106494	upper	0	1
23094594	upper	0	1
23027953	upper	0	1
23040061	upper	0	1
23008115	upper	0	1
23090449	upper	0	1
23102494	upper	0	1
23062356	upper	0	1
23008914	upper	0	1
23001737	upper	0	1
23073338	upper	0	1
23057555	upper	0	1
23072725	upper	0	1
23065700	upper	0	1
23018529	upper	0	1
23074145	upper	0	1
23088836	upper	0	1
23060053	upper	0	1
23019436	upper	0	1
23063268	upper	0	1
23105838	upper	0	1
23055832	upper	0	1
23083188	upper	0	1
23023477	upper	0	1
23039371	upper	0	1
23055550	upper	0	1
23000478	upper	0	1
23105896	upper	0	1
23106090	upper	0	1
23112695	upper	0	1
23020769	upper	0	1
23052712	upper	0	1
23079707	upper	0	1
23050458	upper	0	1
23068768	upper	0	1
23018078	upper	0	1
23018648	upper	0	1
23021145	upper	1	0
23088839	upper	1	0
23018737	upper	1	0
23050014	upper	1	0
23008893	upper	1	0
23032004	upper	1	0
23021846	upper	1	0
23027135	upper	1	0
23089924	upper	1	0
23101011	upper	1	0
23025940	upper	1	0
23012498	upper	1	0
23021104	upper	1	0
23003901	upper	1	0
23027718	upper	1	0
23055613	upper	1	0
23098880	upper	1	0
23005484	upper	1	0
23043143	upper	1	0
23019329	upper	1	1
23092151	upper	1	1
23102285	upper	1	1
23066717	upper	1	1
23079613	upper	1	1
23007721	upper	1	1
23010278	upper	1	1
23032986	upper	1	1
23018306	upper	1	1
23055557	upper	1	1
23012233	upper	1	1
23072745	upper	1	1
23026776	upper	1	1
23064584	upper	1	1
23000118	upper	1	1
23036808	upper	1	1
23027258	upper	1	1
2299791	upper	1	1
23098275	upper	1	1
23059622	upper	1	1
23092919	upper	1	1
23064287	upper	1	1
23074964	upper	1	1
23028847	upper	1	1
23061785	upper	1	1
23065754	upper	1	1
23084782	upper	1	1
23100198	upper	1	1
23052819	upper	1	1
23000293	upper	1	1
22103406	upper	1	1
23013957	upper	1	1
23076125	upper	1	1
23018655	upper	1	1
23097499	upper	1	1
23095182	upper	1	1
23064175	upper	1	1
23097251	upper	1	1
22104488	upper	1	1
23073084	upper	1	1

## Sheet: LLNM logistic
number	age	BMI	MAD	Multifocality	LLNM	CLNM
23113869	2	1	1	0	0	0
23113865	1	1	1	0	0	0
23113833	1	1	1	0	0	1
23113832	1	1	1	0	0	0
23113537	1	1	1	0	0	1
23113471	1	1	1	0	0	0
23113342	1	1	1	1	0	0
23113257	2	1	1	0	0	1
23113252	1	1	1	0	0	1
23113142	1	2	1	0	0	0
23113100	1	1	1	1	0	0
23112849	1	1	2	0	0	1
23112695	2	1	2	0	0	1
23112404	2	1	2	1	1	1
23112379	1	1	1	0	0	1
23112354	2	1	1	0	0	1
23112210	1	1	1	1	0	0
23112043	1	1	1	0	0	0
23112034	1	1	1	0	0	0
23112008	1	2	1	0	0	0
23111991	2	1	2	0	0	1
23111959	2	1	1	0	0	0
23111951	1	1	1	0	0	0
23111909	2	1	1	0	0	0
23111682	2	1	2	0	0	1
23111679	2	1	1	0	0	0
23111673	1	1	1	0	0	0
23111647	2	1	1	0	0	1
23111643	2	1	1	0	0	0
23111634	2	1	1	0	0	1
23111618	1	1	1	0	0	0
23111603	1	1	1	0	0	1
23111597	2	1	1	0	0	1
23111593	2	2	2	0	1	1
23111241	2	2	1	0	0	0
23111236	2	1	2	0	0	0
23111168	2	2	1	0	0	0
23111125	1	1	1	0	0	0
23111118	1	1	1	0	0	1
23111045	1	1	1	0	0	1
23111006	1	1	1	0	0	0
23110933	2	1	1	0	0	0
23110923	1	2	1	1	0	1
23110846	2	1	1	1	0	1
23110808	2	2	2	0	1	1
23110777	1	1	1	0	0	1
23110763	2	1	1	0	0	1
23110745	2	1	1	0	0	1
23110740	1	2	1	0	0	0
23110673	1	1	1	1	0	1
23110666	1	1	1	0	0	0
23110621	1	1	1	0	0	0
23110487	2	2	2	0	0	0
23110477	1	1	1	0	0	0
23110412	2	1	1	1	0	0
23110235	2	2	1	0	0	0
23110140	1	1	1	0	0	0
23110048	1	1	1	0	0	1
23110026	2	2	1	0	0	1
23110021	2	2	1	0	0	0
23110008	1	1	2	0	0	1
23109909	1	1	1	0	0	0
23109870	2	1	1	0	0	0
23109800	1	2	1	1	0	0
23109772	2	1	1	0	0	0
23109449	2	1	1	0	0	0
23109428	1	2	1	0	0	0
23109406	2	1	1	0	0	1
23109387	2	1	1	0	0	0
23109378	1	2	1	0	0	1
23109376	1	2	1	1	0	0
23109369	1	1	1	0	0	0
23109365	1	1	1	1	0	0
23109342	2	1	2	0	0	1
23109318	1	1	1	0	0	0
23109222	2	1	1	0	0	0
23109182	2	2	1	0	0	0
23109180	2	1	1	0	0	0
23109139	1	1	1	1	0	0
23109125	1	1	1	0	0	0
23109103	2	1	1	0	0	0
23109087	2	1	1	0	0	1
23109016	2	1	1	0	0	1
23109013	2	1	1	0	0	1
23108961	2	1	1	0	0	0
23108883	2	1	1	0	0	0
23108714	2	1	1	0	0	1
23108693	2	1	1	0	0	0
23108658	2	1	1	0	0	0
23108614	2	1	2	0	0	1
23108605	2	1	1	0	0	0
23108583	1	1	2	0	1	1
23108577	1	1	1	0	0	0
23108573	1	1	2	0	0	0
23108542	2	1	1	0	0	0
23108467	2	1	1	0	1	1
23108335	2	1	1	0	0	0
23108207	1	1	1	0	0	0
23108099	1	1	1	0	0	1
23108038	1	2	1	1	1	1
23107989	2	1	1	0	0	0
23107677	2	1	1	0	0	0
23107605	2	1	1	0	1	1
23107535	2	2	2	1	0	1
23107474	2	1	1	0	0	1
23107471	2	1	1	0	0	1
23107469	2	1	2	1	0	1
23107449	2	1	1	0	0	0
23107448	1	1	1	1	1	1
23107406	2	1	1	0	0	1
23107292	1	2	1	0	0	0
23107255	1	1	1	0	0	0
23107241	1	2	1	1	0	1
23107118	2	2	1	0	0	1
23107034	2	1	1	0	1	0
23107022	1	1	1	0	0	0
23107002	2	1	1	1	0	1
23106977	2	2	1	0	0	1
23106970	1	1	1	0	0	0
23106932	1	1	1	0	0	0
23106926	1	1	1	0	0	0
23106914	1	1	1	0	0	0
23106887	1	1	1	0	0	0
23106857	2	1	1	1	0	1
23106851	1	1	1	0	0	1
23106494	2	1	1	0	0	1
23106444	2	1	1	0	0	0
23106404	1	1	1	0	0	0
23106384	2	1	1	0	0	0
23106285	1	1	1	0	0	1
23106181	2	1	1	0	0	0
23106090	2	1	1	0	0	1
23106032	1	1	2	0	0	1
23105896	2	1	1	0	0	1
23105882	1	1	1	0	0	0
23105844	1	1	1	1	0	0
23105838	1	1	1	0	0	1
23105823	1	1	2	0	0	1
23105707	2	1	1	0	0	0
23105558	1	1	1	1	0	0
23105532	1	1	1	0	0	0
23105465	1	1	1	0	0	0
23105037	2	1	1	0	0	0
23105004	1	1	1	0	0	0
23104962	2	1	2	0	0	1
23104940	1	1	1	0	0	0
23104931	1	1	1	1	0	0
23104928	2	1	2	0	0	1
23104903	1	1	1	0	0	0
23104888	2	1	1	0	0	1
23104606	1	1	1	0	0	1
23104598	1	1	1	0	0	0
23104586	1	1	1	0	0	0
23104522	1	1	1	0	0	0
23104513	2	1	1	0	0	0
23104459	1	1	1	0	0	0
23104257	2	1	2	0	0	1
23104111	2	1	1	1	0	0
23104031	2	1	1	0	0	1
23104010	1	1	1	0	0	0
23103938	2	1	1	0	0	0
23103890	2	1	1	0	0	1
23103805	1	1	1	0	0	1
23103749	2	1	1	0	0	0
23103718	1	1	1	0	0	0
23103705	2	1	1	0	0	1
23103695	1	1	1	0	0	1
23103688	1	1	1	0	0	0
23103687	1	1	1	0	0	0
23103682	1	1	1	0	0	0
23103672	2	2	2	0	0	1
23103585	2	1	1	0	0	1
23103447	2	1	1	0	0	0
23103443	2	1	2	0	0	0
23103442	1	1	1	1	0	0
23103418	2	2	1	0	0	0
23103327	1	1	1	0	0	1
23103198	1	2	1	0	0	0
23102777	2	1	1	0	0	0
23102762	1	1	1	0	0	0
23102570	2	1	1	0	0	0
23102544	1	1	1	0	0	0
23102531	2	1	1	0	0	0
23102494	2	1	2	0	0	1
23102492	1	1	1	0	0	0
23102428	2	1	1	0	0	0
23102285	1	2	1	0	1	1
23102257	2	1	1	0	0	0
23102233	2	1	1	0	0	0
23102222	2	1	1	0	0	0
23102202	1	2	2	0	0	0
23102189	1	1	1	0	0	0
23102167	2	1	1	0	0	0
23102150	2	1	1	0	0	0
23102138	1	1	1	0	0	0
23102123	1	1	2	1	1	0
23102116	2	1	2	0	0	1
23101682	1	2	1	1	1	0
23101659	2	1	1	0	1	1
23101653	1	1	1	0	0	0
23101650	2	1	1	0	0	1
23101529	2	2	1	1	0	0
23101527	2	1	1	0	0	1
23101488	2	1	1	0	1	1
23101427	2	2	1	1	0	0
23101380	1	2	1	1	0	0
23101354	2	1	1	0	0	1
23101329	1	2	2	0	0	1
23101270	2	1	1	0	0	1
23101245	1	1	1	0	0	1
23101225	1	1	1	1	0	0
23101224	1	2	1	0	0	1
23101217	2	1	1	0	0	0
23101167	2	2	1	0	0	1
23101110	2	1	1	0	0	0
23101051	1	1	1	0	0	0
23101041	1	1	2	0	0	1
23101011	1	1	2	0	1	0
23101010	2	1	1	0	0	1
23100997	2	1	2	0	0	0
23100911	2	2	2	1	1	1
23100887	2	1	1	0	0	0
23100886	2	1	1	0	0	1
23100877	1	2	1	1	0	1
23100870	2	2	1	1	0	0
23100859	2	1	1	0	0	0
23100855	1	1	1	0	0	0
23100853	1	1	1	0	0	0
23100837	2	1	1	0	0	0
23100771	1	1	1	0	0	0
23100712	1	2	1	0	0	1
23100660	1	1	1	0	0	1
23100530	1	1	1	0	0	0
23100344	2	1	2	0	1	1
23100308	2	1	1	0	0	0
23100261	1	1	1	1	0	1
23100198	1	1	2	0	1	1
23100152	1	1	1	0	0	0
23099987	2	1	1	0	0	0
23099931	1	1	1	0	0	1
23099774	1	1	1	0	0	1
23099742	1	1	1	0	0	1
23099694	2	1	1	0	0	1
23099690	2	1	1	0	0	1
23099641	1	1	1	1	0	1
23099632	2	2	1	0	0	1
23099607	1	1	1	0	0	0
23099602	1	1	1	0	0	1
23099598	2	1	1	0	0	0
23099531	2	1	1	0	0	0
23099455	2	1	1	0	0	0
23099430	1	1	1	0	0	0
23099278	2	1	2	0	0	0
23099143	2	1	2	0	0	0
23099119	2	2	1	0	0	1
23099118	2	1	1	1	0	0
23099096	1	1	1	0	0	1
23099065	2	2	1	0	0	1
23099040	1	1	1	0	0	1
23098995	2	1	1	0	0	0
23098966	2	1	1	0	0	0
23098958	2	1	1	0	0	0
23098957	2	1	1	0	0	0
23098936	1	1	1	0	0	0
23098921	1	1	1	0	0	0
23098895	1	1	1	0	0	0
23098880	2	1	1	1	1	0
23098872	1	1	1	0	0	0
23098836	2	1	1	0	0	0
23098835	1	1	1	0	0	0
23098654	1	1	2	0	0	0
23098585	1	1	2	0	1	1
23098572	1	1	1	0	0	1
23098545	2	2	1	0	0	0
23098456	2	1	1	1	0	0
23098381	1	1	1	0	0	0
23098378	1	2	1	0	0	0
23098362	1	1	1	0	0	0
23098299	2	1	1	0	0	0
23098275	1	1	1	0	1	1
23098234	1	1	1	0	0	1
23098066	2	1	1	0	0	0
23097885	1	1	1	0	0	0
23097791	1	1	1	0	0	1
23097723	1	1	1	0	0	0
23097680	1	1	1	1	0	0
23097600	2	1	2	0	0	1
23097499	2	1	1	0	1	1
23097423	2	1	1	0	0	0
23097411	2	1	1	0	0	1
23097383	2	1	2	0	0	1
23097347	1	1	2	0	0	0
23097322	2	1	1	0	0	0
23097269	1	1	1	0	0	0
23097257	2	1	1	0	0	1
23097251	2	1	2	0	1	1
23097171	2	2	1	0	0	0
23097162	2	1	2	0	0	1
23097151	2	1	1	0	0	0
23097126	1	1	1	1	0	1
23097122	2	1	1	0	0	0
23097111	2	1	1	0	0	1
23097090	1	1	1	0	0	0
23097078	2	1	1	0	0	0
23097018	2	1	1	0	0	1
23097013	1	1	1	1	0	0
23096880	1	1	1	0	0	0
23096870	2	1	1	0	0	0
23096738	2	1	1	0	0	1
23096713	2	1	1	0	0	1
23096674	1	1	1	0	0	0
23096545	1	1	1	0	0	0
23096539	2	1	1	0	0	0
23096513	2	1	1	0	0	0
23096477	1	1	1	0	0	0
23096447	1	1	1	0	0	0
23096429	1	1	1	0	0	0
23096387	2	1	1	0	0	1
23096386	2	1	1	0	0	0
23096385	1	1	1	0	0	1
23096382	2	2	1	0	0	1
23096371	1	1	1	0	0	0
23096353	1	1	1	0	0	0
23096261	1	1	1	0	0	0
23096243	1	1	1	0	0	0
23096130	1	1	1	0	0	1
23096128	1	1	1	0	1	1
23096073	2	1	1	0	0	0
23096020	1	1	1	1	0	0
23096016	2	1	1	0	0	0
23095991	1	1	1	0	0	0
23095978	2	2	1	0	0	0
23095974	2	2	1	0	1	1
23095891	2	2	1	0	0	0
23095878	1	1	1	0	0	1
23095721	2	1	1	1	0	1
23095507	2	1	1	0	0	0
23095482	1	1	2	0	0	1
23095472	2	1	1	0	0	0
23095449	1	1	1	0	0	0
23095448	2	2	1	0	0	1
23095418	1	1	2	0	0	0
23095387	2	1	1	0	0	0
23095183	1	1	1	0	0	1
23095182	2	1	2	0	1	1
23095076	1	1	1	0	0	0
23094908	2	1	1	0	0	1
23094903	2	2	1	0	0	1
23094891	1	1	2	0	0	0
23094828	1	1	2	0	0	1
23094808	2	1	1	1	1	0
23094802	2	1	2	0	0	1
23094800	1	1	1	0	0	0
23094772	1	1	2	0	1	1
23094746	2	1	2	0	0	1
23094663	2	2	1	0	0	1
23094654	1	1	1	0	0	0
23094599	2	1	1	1	0	1
23094594	1	1	1	0	0	1
23094575	1	1	1	0	0	0
23094568	1	1	1	0	0	1
23094517	2	1	1	0	0	0
23094406	1	1	1	0	0	0
23094400	2	1	1	0	0	1
23094363	1	1	2	0	1	1
23094303	2	2	1	0	0	0
23094260	2	1	1	0	0	0
23094229	1	2	1	0	0	1
23094106	1	1	1	0	0	0
23094057	1	1	1	0	0	0
23094031	1	1	1	0	0	0
23093993	2	1	1	0	0	1
23093852	1	1	1	0	0	0
23093839	2	1	1	0	0	0
23093750	2	1	2	0	0	1
23093749	1	1	1	0	0	0
23093373	1	1	1	0	0	1
23093347	1	2	1	0	0	0
23093159	1	1	1	0	0	0
23093146	1	1	1	0	0	0
23093135	2	1	2	0	0	0
23093134	1	1	1	0	0	0
23093068	1	1	2	0	0	0
23093023	2	1	1	0	0	0
23093018	2	2	1	0	1	1
23092973	1	1	2	0	0	1
23092934	2	1	1	0	0	0
23092919	2	1	2	0	1	1
23092909	1	1	1	0	0	0
23092884	1	1	1	0	0	0
23092873	1	1	1	0	0	1
23092846	1	1	1	0	0	0
23092822	2	2	1	1	0	0
23092816	1	1	2	0	0	0
23092813	1	1	2	0	1	1
23092810	1	1	2	0	1	1
23092581	1	1	1	0	0	1
23092572	1	1	2	1	0	0
23092546	1	1	1	0	0	1
23092538	2	2	1	0	0	1
23092470	1	2	1	0	0	0
23092427	1	1	1	0	0	1
23092415	1	1	1	0	0	0
23092404	1	1	1	0	0	0
23092395	1	1	1	0	0	0
23092374	2	1	1	1	0	0
23092369	1	1	1	0	0	0
23092357	1	1	1	0	0	1
23092354	2	1	1	0	0	1
23092348	1	1	1	0	0	1
23092344	2	2	1	0	0	1
23092333	1	1	1	0	0	0
23092330	1	1	2	0	0	1
23092315	2	1	1	0	0	0
23092296	2	2	1	0	0	0
23092287	2	1	1	0	0	0
23092199	2	1	1	0	0	1
23092153	1	1	1	0	0	0
23092151	2	2	2	0	1	1
23092144	1	2	1	0	0	0
23092092	1	1	1	0	0	0
23092066	2	1	1	0	0	1
23092045	1	1	1	0	1	1
23092029	1	1	2	0	1	1
23092027	1	1	1	0	0	0
23092019	1	1	2	0	0	0
23091932	1	1	1	0	0	0
23091912	1	1	1	0	0	1
23091903	1	1	2	0	0	0
23091866	1	2	1	0	0	0
23091777	1	1	1	0	0	0
23091716	2	1	1	0	0	1
23091699	2	1	1	1	0	0
23091696	1	1	1	0	0	0
23091678	2	1	1	0	0	1
23091663	2	1	1	0	0	1
23091611	2	1	1	0	0	0
23091491	1	1	2	0	1	1
23091420	2	1	1	0	0	1
23091407	2	1	1	0	0	0
23091398	1	1	1	0	0	0
23091397	2	2	1	0	0	1
23091382	2	1	1	0	0	0
23091377	1	1	1	0	0	0
23091356	1	1	1	0	0	0
23091251	1	1	1	0	0	0
23091222	2	2	2	0	1	1
23091156	2	1	2	0	0	1
23091049	1	1	1	0	0	1
23091038	1	1	2	0	1	1
23090997	1	1	1	0	1	1
23090926	1	1	1	0	0	0
23090896	1	1	1	0	0	0
23090858	1	1	2	0	1	1
23090764	1	2	1	0	0	0
23090752	1	1	1	0	0	0
23090741	1	1	1	1	0	0
23090732	1	1	1	0	0	0
23090508	1	2	1	0	0	0
23090449	2	1	1	0	0	1
23090426	1	1	1	0	0	0
23090407	2	1	2	1	0	1
23090135	2	1	2	0	0	0
23090081	1	1	1	1	0	0
23090057	1	1	1	1	0	1
23090044	2	2	2	0	0	1
23090036	2	2	1	0	0	1
23090031	1	1	1	0	0	1
23090017	1	1	1	0	0	0
23090012	2	1	1	1	0	0
23089958	2	1	1	0	0	1
23089942	2	1	1	0	0	1
23089931	1	1	1	0	0	1
23089924	1	1	1	0	1	0
23089887	2	1	1	0	0	1
23089797	2	2	2	0	0	1
23089787	1	1	1	0	1	0
23089775	1	1	1	0	0	0
23089767	2	1	1	0	0	0
23089738	2	1	1	0	0	1
23089730	1	1	1	0	0	0
23089728	1	1	1	0	0	0
23089704	2	1	1	1	0	1
23089684	2	1	1	0	0	0
23089653	2	1	1	0	0	0
23089637	1	1	2	1	0	1
23089632	2	1	1	0	0	0
23089600	2	1	1	0	0	1
23089590	1	1	1	0	0	0
23089529	2	1	1	0	0	1
23089502	1	1	1	0	0	1
23089368	2	1	1	0	0	0
23089356	2	2	2	0	0	1
23089351	1	1	1	0	0	1
23089254	1	1	1	0	0	1
23089215	1	1	1	0	0	0
23089212	1	1	1	1	0	0
23089179	2	1	1	0	0	1
23089141	2	2	1	0	0	1
23089031	2	1	1	0	0	0
23088957	1	1	1	0	0	0
23088940	2	1	1	0	0	0
23088859	1	1	1	0	0	0
23088839	1	1	2	0	1	0
23088836	2	1	1	0	0	1
23088822	1	1	1	0	0	0
23088771	1	1	1	0	0	0
23088749	1	1	1	0	0	0
23088532	1	2	1	1	0	0
23088527	1	1	1	0	0	1
23088521	1	1	1	1	0	0
23088170	2	1	1	0	0	0
23088169	1	1	2	0	0	1
23088152	2	1	1	0	0	0
23088075	2	1	1	0	0	1
23088057	2	1	1	0	0	0
23088040	1	1	2	0	0	1
23088017	1	1	1	0	0	0
23087996	2	1	1	0	0	0
23087988	1	1	2	0	0	1
23087964	2	1	1	0	0	1
23087827	1	1	1	0	0	0
23087713	2	1	1	0	0	0
23087659	1	2	1	0	0	1
23087643	1	1	1	0	0	1
23087620	2	1	1	0	0	0
23087600	2	1	1	0	0	1
23087391	1	1	1	0	0	0
23087384	1	1	1	0	0	0
23087358	2	1	1	0	0	0
23087283	1	1	1	0	0	0
23087161	1	1	1	0	0	1
23087124	2	1	1	0	0	1
23087114	1	1	2	0	0	1
23087019	1	1	1	0	0	1
23086965	1	1	1	0	0	0
23086933	1	1	2	0	0	1
23086908	1	1	1	0	0	0
23086877	1	1	1	0	0	1
23086871	1	1	1	0	0	0
23086844	2	1	1	0	1	0
23086825	1	1	1	0	0	0
23086821	1	1	1	0	0	0
23086790	1	1	1	0	0	0
23086755	1	1	1	0	0	0
23086748	1	1	1	1	0	0
23086594	2	1	1	0	0	0
23086591	1	1	1	0	0	1
23086516	1	1	1	1	0	0
23086476	1	1	1	0	0	1
23086426	2	1	2	0	0	0
23086384	2	1	1	0	0	0
23086383	2	1	1	0	0	0
23086363	2	1	1	0	0	0
23086350	1	1	1	0	0	1
23086331	2	1	1	0	0	1
23086323	2	1	1	0	0	0
23086316	2	1	1	0	0	0
23086261	1	1	1	0	0	0
23085820	2	1	1	1	0	1
23085724	1	1	1	0	0	1
23085666	2	1	1	0	0	0
23085658	1	1	1	0	0	0
23085649	2	1	1	1	0	1
23085619	2	1	2	0	0	1
23085617	1	1	1	0	0	0
23085589	1	1	2	0	0	0
23085573	1	1	1	0	0	0
23085558	1	1	1	0	0	0
23085356	1	1	1	1	1	1
23085340	1	1	1	0	0	0
23085265	2	1	1	0	1	1
23085217	2	1	1	1	0	0
23084854	1	1	1	0	0	0
23084824	1	1	1	0	0	1
23084803	2	1	1	0	0	1
23084782	1	1	2	0	1	1
23084608	1	1	1	0	0	0
23084564	1	1	1	0	0	0
23084545	2	1	1	0	1	1
23084399	2	1	1	0	0	0
23084263	2	1	2	0	0	0
23084190	1	1	1	0	0	0
23084125	2	1	1	0	0	1
23083882	1	1	1	0	0	1
23083824	1	1	1	0	0	0
23083805	1	1	1	0	0	0
23083737	1	1	1	0	0	0
23083735	1	2	1	0	0	0
23083602	2	1	1	0	0	1
23083488	1	1	2	0	0	1
23083278	1	1	1	0	0	0
23083266	2	1	2	0	0	1
23083228	1	1	2	0	0	1
23083213	1	1	1	0	0	0
23083203	2	1	1	0	0	0
23083188	2	1	1	0	0	1
23083152	1	1	1	0	0	0
23083148	2	1	1	0	0	1
23083133	2	1	1	0	0	0
23083129	1	1	1	0	0	1
23083111	2	1	1	0	0	0
23083105	1	1	1	1	0	0
23083073	1	1	2	0	0	1
23082994	2	1	2	0	0	1
23082986	1	1	1	0	0	0
23082950	2	1	2	0	1	1
23082942	2	1	1	0	0	0
23082833	1	1	1	0	0	1
23082702	1	1	1	0	0	1
23082510	2	1	1	0	0	0
23082506	2	2	1	0	0	0
23082496	1	1	2	0	0	1
23082410	2	1	2	0	1	1
23082363	2	1	1	0	0	1
23082354	1	1	1	0	0	0
23082306	2	1	2	0	0	1
23082228	2	2	1	1	0	1
23082155	1	1	1	0	0	1
23082068	2	1	1	0	0	0
23082062	2	1	1	0	0	0
23081997	1	1	1	0	0	0
23081919	1	1	2	0	0	0
23081906	2	1	2	0	0	0
23081857	2	1	2	1	1	1
23081556	1	1	1	0	0	1
23081551	2	1	1	1	0	0
23081545	2	1	1	1	0	1
23081523	1	1	1	0	0	0
23081511	1	1	1	0	0	1
23081469	1	1	2	1	0	1
23081416	1	1	1	0	0	0
23081365	2	1	1	0	0	0
23081336	2	1	1	0	0	1
23081327	1	2	1	0	0	1
23081315	1	1	1	0	0	0
23081030	2	2	1	0	0	0
23081015	2	1	1	0	0	1
23080944	2	1	1	0	0	0
23080933	2	1	1	0	0	0
23080930	2	1	2	0	1	1
23080883	1	1	1	0	0	0
23080875	1	1	1	0	0	1
23080860	1	1	1	0	0	0
23080853	1	1	1	0	0	0
23080824	1	1	1	0	0	0
23080793	2	1	2	0	0	1
23080773	1	1	1	0	0	0
23080704	2	1	1	0	0	0
23080688	2	1	1	0	0	1
23080661	1	1	1	0	0	0
23080647	1	1	1	0	0	1
23080623	1	1	1	0	0	0
23080552	2	1	2	0	0	0
23080513	2	1	2	0	0	0
23080505	2	2	1	0	0	0
23080481	1	2	1	0	0	0
23080457	1	1	1	0	0	0
23080396	2	1	1	1	0	1
23080328	2	1	2	0	0	1
23080274	2	1	1	0	0	0
23080262	2	1	1	0	0	0
23080256	1	1	1	0	0	0
23080214	2	1	1	0	0	1
23080208	2	1	2	0	1	1
23080153	1	1	1	0	0	0
23080054	2	1	1	0	0	0
23079957	2	1	1	0	0	0
23079926	1	1	2	0	0	1
23079797	1	1	1	0	0	0
23079795	1	1	2	0	0	1
23079755	1	1	1	0	0	0
23079707	2	1	1	0	0	1
23079700	1	1	1	0	0	1
23079656	2	1	1	0	0	0
23079653	2	1	1	0	0	1
23079613	2	2	1	0	1	1
23079582	1	1	1	0	0	0
23079561	2	2	1	0	0	1
23079195	1	1	1	0	0	1
23079191	2	1	1	0	0	1
23079167	1	1	1	1	0	0
23079159	1	1	1	0	0	0
23078894	1	1	1	0	0	1
23078878	2	1	1	1	0	1
23078871	2	1	1	1	0	1
23078805	2	1	1	0	0	1
23078769	2	1	1	0	0	1
23078671	1	1	1	0	0	0
23078646	1	2	1	1	0	0
23078623	1	1	1	0	0	1
23078586	2	1	1	0	0	0
23078570	2	1	1	0	0	0
23078555	1	1	1	0	0	0
23078536	1	1	1	0	0	0
23078521	2	1	2	0	0	1
23078515	1	1	1	0	0	0
23078498	1	1	1	0	0	1
23078495	1	1	1	0	0	0
23078492	2	1	1	0	0	0
23078475	1	1	1	0	0	0
23078453	2	1	2	0	0	0
23078444	1	1	2	0	0	1
23078438	1	1	1	1	0	1
23078436	1	1	1	0	0	0
23078431	1	1	1	0	0	0
23078414	1	1	1	1	0	1
23078349	1	1	2	0	0	1
23078306	2	1	1	0	0	0
23078303	2	1	1	0	0	1
23078085	2	1	1	0	0	0
23078083	1	1	1	0	0	0
23078064	2	1	1	0	0	1
23077973	2	1	2	0	1	1
23077933	2	1	1	0	0	0
23077923	2	1	1	0	0	0
23077866	1	1	1	0	0	0
23077843	1	1	1	0	0	0
23077787	1	1	1	0	0	0
23077780	2	1	1	0	0	0
23077760	2	1	1	0	0	0
23077753	1	1	1	0	0	0
23077669	1	1	1	1	0	0
23077655	2	1	1	0	1	1
23077650	1	1	1	0	0	0
23077642	2	1	2	0	0	1
23077581	2	1	1	0	0	0
23077520	2	2	1	0	1	1
23077478	1	1	1	0	0	0
23077446	1	1	1	0	0	0
23077346	2	1	1	1	0	0
23077325	1	1	1	0	0	1
23077323	2	1	1	0	0	0
23077320	2	2	2	0	1	1
23077160	1	1	1	0	0	1
23077119	1	1	1	0	0	1
23077052	1	1	1	0	0	1
23077003	1	1	1	1	1	1
23076859	1	1	1	0	0	0
23076815	1	1	1	0	0	0
23076749	1	1	1	0	0	0
23076664	2	1	1	0	0	0
23076339	1	1	1	0	0	0
23076327	2	1	1	0	0	0
23076287	2	1	1	0	0	0
23076284	1	2	1	0	0	0
23076194	2	1	1	0	0	0
23076192	1	1	1	0	0	0
23076182	2	1	1	0	0	0
23076171	2	1	1	0	0	0
23076155	2	1	1	0	0	0
23076137	1	1	1	0	0	0
23076132	1	1	1	1	0	1
23076126	2	1	1	0	0	0
23076125	1	1	2	0	1	1
23076124	2	1	1	0	0	1
23076121	1	1	1	0	0	0
23076078	2	1	1	0	0	1
23076033	2	1	1	0	0	0
23076027	1	1	1	0	0	0
23076026	1	1	1	0	0	0
23076022	1	1	1	0	0	0
23075997	2	1	2	0	0	1
23075734	1	1	2	0	0	1
23075670	1	1	2	1	1	1
23075664	1	2	1	1	0	0
23075613	1	1	1	1	0	0
23075527	1	1	1	0	0	0
23075347	1	1	1	0	0	0
23075330	2	1	1	0	0	1
23075279	2	1	1	0	0	0
23075254	2	1	1	0	0	1
23075234	1	1	1	0	0	0
23075198	1	2	1	0	0	0
23075190	2	2	1	1	0	1
23075171	1	1	1	0	0	1
23075030	2	1	1	0	0	0
23075021	2	1	1	0	1	1
23075017	1	1	1	0	0	0
23074990	1	1	1	0	0	0
23074964	1	1	1	0	1	1
23074957	1	1	1	0	0	1
23074928	2	1	1	0	0	0
23074926	1	1	2	0	0	1
23074916	1	1	1	0	0	0
23074902	1	1	1	0	0	0
23074890	2	1	1	0	0	1
23074888	2	1	1	0	0	0
23074886	2	1	1	0	0	0
23074873	1	2	1	0	0	0
23074807	2	1	1	0	0	0
23074485	1	1	1	1	0	0
23074145	1	1	1	0	0	1
23074144	1	1	1	0	0	0
23074103	1	1	1	0	0	0
23073990	1	1	2	0	0	1
23073973	2	2	1	0	0	0
23073948	1	1	2	0	0	0
23073877	1	1	1	0	0	0
23073872	1	1	1	0	0	0
23073865	1	1	2	1	0	0
23073857	1	1	1	0	0	1
23073843	1	1	1	0	0	0
23073842	1	2	2	0	0	0
23073829	1	1	1	0	0	0
23073714	2	1	2	0	0	0
23073666	2	1	1	1	0	1
23073650	1	1	1	0	0	0
23073640	2	1	1	0	0	1
23073578	1	1	1	1	1	0
23073576	2	1	1	0	0	0
23073525	1	1	1	0	0	0
23073512	2	1	2	0	0	0
23073488	1	1	1	0	0	0
23073484	1	1	1	0	0	0
23073480	1	1	1	0	0	0
23073454	1	1	1	0	0	1
23073445	1	1	1	0	0	0
23073444	2	1	1	0	0	1
23073425	2	1	1	0	0	0
23073421	1	1	2	0	0	1
23073338	2	1	2	0	0	1
23073310	2	1	1	1	0	1
23073279	1	1	1	0	0	0
23073278	1	1	1	0	0	0
23073273	2	2	1	0	0	1
23073267	2	1	1	0	0	0
23073256	2	1	1	0	0	0
23073199	1	1	1	1	0	0
23073165	1	1	1	0	0	0
23073113	1	1	1	0	0	0
23073107	1	2	1	0	0	0
23073084	2	1	2	1	1	1
23073079	2	1	1	0	0	0
23073050	2	1	1	1	0	0
23072864	1	1	1	0	0	0
23072860	2	1	2	0	1	1
23072857	2	1	1	0	0	0
23072822	2	1	1	0	0	1
23072764	2	1	1	0	0	1
23072762	2	1	2	0	0	0
23072745	1	1	1	0	1	1
23072725	2	1	1	0	0	1
23072702	1	1	1	0	0	0
23072687	1	1	1	0	0	0
23072685	2	1	1	0	0	0
23072672	1	1	1	1	0	0
23072240	1	1	1	0	0	0
23072104	1	1	1	0	0	0
23072027	2	1	1	0	0	0
23071910	1	1	1	0	0	0
23071884	1	1	2	1	0	1
23071641	1	1	1	0	0	0
23071639	2	1	1	1	0	0
23071636	1	1	1	0	0	0
23071633	1	1	1	1	0	1
23071622	1	1	1	0	0	0
23071577	1	1	1	0	0	0
23071570	1	1	1	1	0	0
23071564	1	1	1	0	0	0
23071562	2	1	1	0	0	0
23071561	2	1	1	1	0	1
23071552	1	1	2	0	0	0
23071528	1	1	1	0	1	1
23071487	2	1	2	0	0	1
23071483	1	1	1	0	0	0
23071432	1	1	1	0	0	0
23071404	2	1	1	0	0	1
23071313	2	1	1	0	0	0
23071276	1	1	1	0	0	0
23071236	1	1	1	0	0	0
23071112	2	1	1	0	0	0
23071111	2	1	1	0	0	0
23071102	1	1	1	0	1	1
23071094	2	1	1	0	0	0
23071023	1	1	1	1	0	1
23070960	2	2	1	0	0	1
23070951	2	2	1	0	0	0
23070939	2	1	1	0	0	0
23070935	1	1	1	0	0	0
23070931	1	1	1	0	0	0
23070864	2	1	1	0	0	0
23070851	1	1	1	0	0	0
23070850	1	1	1	0	0	0
23070848	1	1	2	0	0	1
23070800	2	1	2	0	0	0
23070753	1	1	1	0	0	1
23070660	2	1	1	0	0	1
23070642	2	2	1	0	0	1
23070586	2	2	1	0	0	1
23070382	2	1	1	1	0	1
23070343	1	1	2	0	0	1
23070299	1	2	1	0	0	0
23070281	2	1	2	1	0	1
23070099	1	2	1	0	0	1
23070007	1	2	1	0	0	0
23069996	1	1	1	0	0	0
23069954	1	1	1	0	0	0
23069900	1	1	2	1	0	0
23069891	2	1	1	0	0	0
23069876	1	1	1	0	0	1
23069812	2	1	1	0	0	0
23069756	2	1	1	0	0	0
23069465	2	2	2	1	0	1
23069405	2	1	2	0	0	0
23069369	2	1	2	1	0	0
23069343	1	1	1	0	0	0
23069342	2	2	1	0	0	0
23069339	1	1	1	0	0	1
23069332	1	1	1	0	0	0
23069324	1	1	1	0	0	0
23069221	2	1	1	0	0	0
23069214	2	1	1	1	0	0
23069190	1	1	1	0	0	0
23069151	2	1	1	0	0	1
23069116	1	2	2	0	0	1
23069090	2	1	1	1	0	1
23069062	2	1	1	0	0	0
23069035	1	1	1	0	0	0
23069002	1	1	2	1	1	1
23068994	2	1	1	0	0	0
23068955	2	1	1	0	0	1
23068924	2	1	1	0	0	0
23068843	1	1	1	0	0	0
23068830	1	1	1	0	0	1
23068823	2	2	1	0	0	0
23068816	1	1	2	0	0	0
23068798	1	1	1	0	0	1
23068774	2	1	1	1	0	1
23068768	2	1	2	0	0	1
23068741	1	1	1	1	0	1
23068736	1	1	1	0	1	1
23068673	1	1	1	1	0	0
23068660	1	1	1	0	0	1
23068615	2	1	1	0	0	0
23068612	2	1	2	0	0	1
23068611	1	1	1	0	0	1
23068564	1	1	1	0	0	1
23068509	1	1	1	1	0	0
23068378	2	1	1	0	0	0
23068377	2	1	1	0	0	0
23068358	1	1	1	0	0	0
23068345	2	1	2	0	1	1
23068339	1	1	1	0	0	0
23068243	2	1	1	0	0	0
23068241	1	1	1	1	0	1
23068234	2	1	1	0	0	0
23068149	1	1	1	1	0	0
23068103	2	1	1	1	0	0
23068083	2	1	1	0	0	0
23068082	1	1	1	0	0	0
23068077	2	2	1	0	0	0
23068045	1	1	1	1	0	0
23067740	2	1	1	0	1	1
23067703	2	1	1	0	0	1
23067663	2	1	1	1	0	0
23067644	1	1	1	0	0	1
23067631	1	1	1	0	0	0
23067503	2	1	2	1	0	1
23067497	1	1	1	0	0	0
23067428	2	1	1	0	0	0
23067415	2	2	1	0	0	1
23067217	2	1	2	0	0	1
23067111	1	1	2	1	0	0
23067051	2	1	1	1	0	1
23067019	1	2	1	0	0	0
23066936	2	1	2	0	1	1
23066819	1	1	1	0	0	0
23066792	2	1	1	0	0	1
23066773	1	1	1	0	0	0
23066756	1	1	1	0	0	0
23066717	2	2	2	0	1	1
23066712	1	1	1	0	0	0
23066704	1	1	1	0	0	0
23066668	2	1	1	0	0	0
23066662	1	1	1	0	0	0
23066657	1	2	1	1	0	0
23066642	2	1	1	0	0	0
23066639	1	2	2	0	0	0
23066613	1	1	1	0	0	0
23066580	2	1	1	0	0	1
23066559	1	1	1	0	0	0
23066551	2	1	1	0	0	0
23066548	1	1	1	0	0	0
23066503	2	2	2	1	0	1
23066481	2	1	1	1	0	0
23066451	1	1	1	0	0	1
23066431	2	1	1	0	0	0
23066410	1	1	1	0	0	0
23066373	1	1	1	0	0	1
23066360	2	1	1	1	0	1
23066330	1	1	1	0	0	0
23066309	2	1	1	0	0	0
23066300	1	1	1	0	0	0
23066270	1	1	1	0	0	0
23066249	1	1	1	0	0	0
23066245	1	1	1	0	0	1
23066138	2	1	1	0	0	1
23066064	2	1	1	0	0	0
23065990	2	2	2	0	0	1
23065942	2	1	1	0	0	0
23065929	2	2	1	0	0	0
23065837	1	1	2	0	0	1
23065835	2	1	1	0	0	1
23065826	2	2	1	0	0	1
23065760	1	1	1	0	0	0
23065754	2	1	2	0	1	1
23065740	2	1	1	0	0	0
23065700	2	1	1	0	0	1
23065663	1	2	1	1	0	0
23065576	1	1	1	0	0	0
23065272	1	1	1	0	0	0
23065243	1	1	1	0	0	0
23064980	2	2	1	0	0	1
23064960	1	1	1	0	0	0
23064869	1	1	1	0	0	1
23064751	1	1	1	0	0	0
23064737	2	1	1	0	0	0
23064720	2	1	1	0	0	0
23064682	1	1	1	0	0	0
23064663	1	1	1	0	0	0
23064648	1	1	1	0	0	1
23064641	2	1	1	1	0	0
23064640	2	1	1	0	0	1
23064633	1	1	1	0	0	0
23064631	1	1	1	0	0	0
23064608	2	1	1	0	0	0
23064585	2	1	1	0	0	1
23064584	1	1	2	0	1	1
23064501	2	1	1	0	0	1
23064434	2	1	1	0	0	0
23064393	1	1	1	1	0	0
23064353	1	1	1	0	0	0
23064308	1	1	1	1	0	0
23064307	1	1	1	0	0	0
23064287	1	1	2	0	1	1
23064190	1	1	1	0	0	1
23064175	2	1	2	0	1	1
23064170	1	1	1	0	0	0
23064169	1	1	1	0	0	0
23064131	2	1	1	0	0	0
23064127	1	1	1	0	0	0
23064076	1	1	1	1	0	0
23064058	1	1	1	0	0	0
23063973	1	1	1	0	0	0
23063970	1	1	1	1	0	1
23063853	1	1	1	0	0	0
23063674	2	1	2	0	0	1
23063636	2	1	1	0	0	0
23063601	2	2	2	0	0	1
23063598	2	1	1	1	0	0
23063395	2	2	1	0	0	1
23063369	1	1	1	0	0	0
23063302	2	1	1	0	0	0
23063268	1	1	1	0	0	1
23063111	2	1	1	0	0	0
23063042	1	1	1	0	0	1
23062978	1	1	1	0	0	1
23062974	1	1	1	0	0	0
23062960	1	1	1	0	0	0
23062905	1	1	1	0	0	0
23062886	1	1	1	0	0	0
23062747	1	1	1	0	0	0
23062709	1	1	1	0	0	1
23062504	2	1	1	0	0	0
23062470	2	1	1	0	0	0
23062465	2	1	1	0	0	1
23062439	1	1	1	0	0	0
23062438	2	1	2	0	0	1
23062427	1	2	1	0	0	0
23062399	1	1	1	0	0	0
23062396	2	2	1	0	0	0
23062381	2	1	1	0	0	1
23062373	1	1	1	0	0	1
23062356	1	1	1	0	0	1
23062355	1	1	2	1	0	1
23062297	1	1	1	0	0	1
23062284	2	1	1	0	0	0
23062281	2	1	1	0	0	0
23062236	2	1	1	0	0	0
23062234	1	1	1	0	0	0
23062145	1	1	2	0	0	1
23062135	1	1	1	0	0	0
23062059	1	1	1	0	0	0
23061993	1	1	1	0	0	0
23061988	1	1	2	1	0	0
23061963	1	1	1	0	0	0
23061905	1	1	1	0	0	0
23061795	2	1	1	0	0	0
23061785	2	1	1	0	1	1
23061783	2	1	1	1	0	0
23061735	1	1	1	0	0	1
23061673	2	1	1	0	0	1
23061618	1	1	1	0	0	1
23061615	2	2	1	0	0	1
23061568	2	1	1	0	0	0
23061565	2	1	1	0	0	1
23061496	1	2	1	0	0	0
23061474	1	1	2	0	0	0
23061312	2	1	1	0	0	0
23061303	1	1	1	0	0	0
23061153	2	1	2	0	0	1
23061065	2	1	1	0	0	0
23061049	1	1	1	0	0	0
23060667	1	1	1	0	0	1
23060657	2	1	1	0	0	1
23060456	2	2	1	0	0	0
23060410	2	1	1	0	0	1
23060372	1	1	1	0	0	0
23060103	1	1	1	0	0	0
23060086	2	1	1	0	0	1
23060072	2	2	1	0	0	0
23060053	1	1	1	0	0	1
23060028	1	1	1	0	0	0
23060000	1	1	1	0	0	0
23059963	1	1	1	0	0	0
23059929	1	1	1	0	0	0
23059873	1	1	1	0	0	0
23059849	1	1	1	0	0	1
23059817	1	1	1	0	0	0
23059770	2	1	1	0	0	0
23059766	1	1	1	0	0	0
23059763	1	1	1	0	0	0
23059708	2	1	1	1	1	1
23059676	2	1	1	0	0	0
23059675	1	1	1	0	0	1
23059671	1	1	1	1	0	0
23059667	2	1	1	0	0	0
23059665	1	1	1	0	0	1
23059657	1	1	1	0	0	0
23059634	1	1	1	0	0	0
23059622	2	1	2	0	1	1
23059482	1	2	1	0	0	0
23059419	1	1	1	1	0	0
23059410	2	1	1	0	0	1
23059356	1	1	1	0	0	0
23059323	1	1	1	0	0	0
23059310	1	1	1	0	0	0
23059308	2	2	1	0	0	0
23059298	1	1	2	1	0	1
23059291	2	1	1	0	0	1
23059289	1	1	1	1	0	1
23059188	1	2	2	1	0	0
23059184	1	1	1	0	0	1
23059176	1	1	1	0	0	1
23059170	1	1	1	0	0	1
23059166	1	1	1	0	0	0
23059165	2	1	2	0	0	1
23059110	1	1	1	0	0	0
23059107	1	1	1	1	0	0
23059053	2	1	2	1	1	1
23059022	1	1	2	1	1	1
23059006	1	1	1	0	0	1
23058998	1	1	1	0	0	0
23058974	1	1	1	0	0	0
23058958	1	1	1	0	0	1
23058947	2	2	1	0	0	1
23058945	2	1	1	0	0	0
23058894	1	1	2	0	1	1
23058714	1	1	1	0	0	0
23058636	2	2	2	0	0	1
23058585	1	1	1	0	0	0
23058308	1	1	1	0	0	0
23058284	2	1	2	0	0	1
23058276	1	1	1	0	0	0
23058231	1	1	1	0	0	0
23058225	1	2	1	0	0	0
23058180	1	1	1	1	0	1
23058143	1	1	1	1	0	0
23058112	1	1	2	0	0	0
23058066	2	1	2	1	0	1
23058046	1	1	1	0	0	0
23057908	2	1	1	0	0	0
23057780	2	1	1	0	0	0
23057718	1	1	1	0	0	0
23057687	2	1	1	1	0	1
23057581	1	1	1	0	0	0
23057573	1	1	1	0	0	0
23057564	1	2	1	0	0	0
23057555	2	1	1	0	0	1
23057550	1	1	1	0	0	0
23057537	1	1	1	0	0	0
23057515	2	2	1	0	0	0
23057512	2	1	1	0	0	0
23057492	2	2	1	0	0	0
23057478	1	1	1	0	0	0
23057461	1	1	1	0	0	0
23057449	1	1	1	0	0	0
23057424	2	1	1	0	0	0
23057388	1	1	1	0	0	0
23057309	1	1	1	0	0	0
23057302	2	1	2	1	0	1
23057285	1	1	1	0	0	0
23057239	1	1	1	0	0	0
23057138	1	1	1	0	0	1
23057016	1	2	1	0	0	0
23056962	2	1	1	0	0	1
23056903	1	1	1	0	0	0
23056796	1	1	1	0	0	1
23056739	2	1	1	0	0	1
23056689	1	2	2	0	0	0
23056675	2	2	1	1	0	1
23056567	2	1	1	0	0	1
23056565	1	1	1	0	0	0
23056557	1	1	1	0	0	1
23056557	2	2	1	0	0	1
23056556	1	1	1	0	0	1
23056552	1	1	1	0	0	0
23056440	2	1	1	0	0	0
23056418	1	1	1	0	0	1
23056365	2	1	2	0	0	0
23056314	2	1	1	0	0	1
23056280	2	1	1	0	0	0
23056275	1	1	1	0	0	1
23056224	1	1	1	0	0	1
23056127	2	1	1	1	0	1
23056090	2	1	1	0	0	0
23055921	2	1	1	1	0	1
23055865	2	1	1	0	0	1
23055832	2	1	1	0	0	1
23055753	2	1	2	0	0	0
23055741	1	1	1	0	0	1
23055666	1	1	1	0	0	0
23055647	2	1	2	0	0	1
23055643	1	1	2	0	0	1
23055621	1	2	2	0	0	1
23055615	2	1	2	0	0	0
23055613	1	1	1	0	1	0
23055597	1	1	1	0	0	0
23055577	1	1	1	0	0	1
23055557	2	1	1	0	1	1
23055550	2	1	1	0	0	1
23055455	2	1	1	0	0	0
23055270	2	1	2	0	0	0
23055198	2	1	1	1	0	1
23055185	1	1	1	0	0	0
23055180	2	1	1	1	0	0
23055160	2	1	1	0	0	0
23055148	1	1	2	0	0	0
23054999	1	1	1	0	0	0
23054887	1	1	1	0	0	1
23054880	1	1	1	0	0	0
23054782	1	1	1	0	0	0
23054723	1	1	1	0	0	0
23054713	1	2	1	0	0	1
23054548	2	1	1	0	0	1
23054261	2	1	1	0	0	1
23054253	1	1	1	0	0	0
23054163	1	1	2	0	0	1
23054121	1	1	1	0	0	0
23054068	1	1	1	0	0	0
23054067	1	1	1	0	0	0
23054056	1	1	1	0	0	0
23054028	2	1	1	0	0	1
23054006	1	1	1	0	0	0
23053645	1	1	1	0	0	0
23053636	2	1	1	0	0	1
23053607	1	1	1	0	0	0
23053572	2	1	1	0	0	0
23053560	1	1	1	1	0	0
23053557	2	2	1	0	0	1
23053536	1	1	1	0	0	1
23053442	2	1	1	0	0	0
23053401	2	2	2	1	1	1
23053357	2	1	1	0	0	1
23053306	1	2	1	0	0	0
23053044	2	1	1	0	0	0
23052969	2	2	2	0	0	1
23052899	1	1	1	1	0	0
23052871	1	1	2	0	0	1
23052867	2	1	1	0	0	1
23052820	1	2	1	0	0	0
23052819	2	1	1	0	1	1
23052784	2	1	1	0	0	0
23052763	2	1	1	0	0	0
23052743	2	1	1	1	1	1
23052735	2	1	1	1	0	1
23052733	1	1	1	0	0	0
23052712	1	1	1	0	0	1
23052641	2	1	1	0	0	0
23052612	1	1	1	0	0	0
23052594	1	1	1	0	0	0
23052570	1	1	1	0	0	1
23052527	1	2	1	0	0	1
23052468	2	1	1	0	0	0
23052421	2	1	1	1	1	0
23052420	2	2	1	0	0	0
23052416	2	1	1	0	0	0
23052401	2	1	1	0	0	1
23052314	2	1	1	1	0	0
23052313	2	2	1	0	0	0
23052206	1	1	1	0	0	0
23052149	1	1	1	0	0	0
23051959	1	1	1	0	0	0
23051888	1	1	1	0	0	0
23051880	1	2	1	0	0	0
23051780	2	2	1	0	0	0
23051747	2	1	1	0	0	1
23051695	1	1	1	1	0	0
23051648	2	2	1	1	0	0
23051540	1	1	1	0	0	1
23051408	2	1	1	0	0	1
23051297	1	1	1	1	0	0
23051294	2	1	1	0	0	1
23051278	1	1	1	0	0	0
23051108	1	1	2	0	0	1
23051085	2	1	1	0	0	0
23051081	1	2	1	0	0	0
23051055	1	2	2	0	1	1
23050870	1	1	1	1	0	0
23050851	2	1	1	0	0	1
23050774	1	1	1	0	0	0
23050761	1	1	1	0	0	0
23050739	1	1	2	0	0	1
23050733	2	1	1	0	0	1
23050728	1	1	1	0	0	0
23050727	2	1	1	0	0	0
23050689	1	1	1	0	0	0
23050661	2	1	1	0	0	0
23050657	1	1	1	0	0	0
23050555	2	1	1	0	0	0
23050480	1	1	2	0	0	0
23050458	2	1	1	0	0	1
23050418	2	1	2	1	0	1
23050402	2	1	1	0	0	0
23050400	1	1	1	0	0	1
23050391	1	1	1	0	0	1
23050389	1	1	1	0	0	0
23050386	1	1	1	1	0	0
23050359	1	1	1	0	0	1
23050324	1	1	1	0	0	0
23050300	2	2	1	0	0	0
23050284	1	2	2	0	0	0
23050183	1	1	1	0	0	1
23050150	1	1	1	0	0	1
23050141	1	1	1	0	0	0
23050091	2	1	1	0	0	0
23050075	1	1	1	0	0	0
23050065	2	1	2	0	1	1
23050017	2	1	1	0	0	1
23050015	2	1	1	0	0	0
23050014	1	1	2	0	1	0
23049996	2	1	1	0	0	0
23049991	1	1	2	0	0	0
23049984	2	1	1	0	0	0
23049818	1	1	1	0	0	0
23049815	2	1	1	0	0	0
23049809	1	1	1	0	0	0
23049805	1	1	1	1	0	1
23049754	1	1	1	0	0	0
23049744	1	1	2	1	0	1
23049678	2	1	1	1	0	1
23049606	2	2	1	0	0	1
23049600	1	1	2	0	0	0
23049562	2	1	2	0	0	1
23049445	1	1	1	0	0	1
23049360	2	1	1	0	0	0
23049217	2	1	1	0	0	1
23049130	1	1	1	0	0	0
23049055	1	2	1	1	0	0
23049052	2	1	1	0	0	1
23048954	1	1	1	0	0	0
23048951	2	1	1	0	0	0
23048719	2	1	1	1	1	1
23048713	2	1	1	0	0	0
23048649	2	1	1	0	0	1
23048618	1	1	1	0	0	0
23048424	2	1	1	1	0	1
23048374	1	1	1	0	0	0
23048372	2	1	1	0	0	0
23048367	1	1	1	0	0	1
23048357	1	1	2	0	0	1
23048174	1	1	1	0	0	0
23048150	1	1	2	0	0	0
23048065	1	1	1	0	0	0
23048030	1	1	1	0	0	1
23048002	2	1	1	0	0	0
23047989	1	1	1	0	0	0
23047976	2	1	1	0	0	1
23047967	1	2	1	0	0	0
23047934	1	1	1	0	0	1
23047919	1	1	1	0	0	0
23047884	1	1	1	1	0	1
23047881	1	1	1	0	0	0
23047880	2	2	1	0	0	0
23047852	2	1	2	0	0	0
23047838	1	1	1	0	0	0
23047720	2	1	1	0	0	0
23047717	2	1	1	0	0	0
23047519	2	1	2	0	0	1
23047504	1	1	1	0	0	0
23047502	2	1	1	0	0	0
23047483	2	1	2	0	0	1
23047172	2	1	1	0	0	0
23047154	2	1	1	0	0	0
23047019	1	2	1	0	0	1
23046860	1	1	1	0	0	1
23046846	2	1	2	1	1	1
23046817	1	1	1	1	0	0
23046740	2	2	1	0	0	1
23046507	2	1	1	0	0	0
23046420	1	1	1	1	0	0
23046394	1	1	1	0	0	0
23046358	2	1	1	0	0	0
23046330	1	2	2	0	0	0
23046291	1	1	1	1	0	0
23046289	1	1	1	1	0	0
23046281	1	1	2	0	0	0
23046232	1	2	1	0	0	0
23046231	2	1	1	0	0	1
23046119	2	2	1	0	0	1
23046115	1	1	1	0	0	1
23046114	1	1	1	0	0	0
23046096	1	1	1	0	0	0
23046073	2	1	1	0	0	0
23046070	1	1	1	0	0	0
23045991	1	1	1	0	0	1
23045968	1	1	1	0	0	1
23045960	1	1	1	0	0	1
23045934	1	1	1	0	0	0
23045858	2	1	1	1	0	1
23045850	1	1	1	0	0	1
23045795	1	1	1	0	0	0
23045785	2	1	1	0	0	1
23045774	2	1	2	0	0	0
23045733	1	1	1	0	0	0
23045726	2	1	1	0	0	1
23045702	1	1	1	1	0	1
23045675	1	1	1	0	0	0
23045646	1	1	2	0	0	0
23045632	2	1	2	0	0	1
23045551	1	1	1	0	0	0
23045480	2	1	1	1	0	1
23045425	1	1	2	0	0	1
23045207	2	1	1	0	0	0
23045187	2	1	1	1	1	1
23045102	1	1	1	0	0	0
23044935	1	1	1	0	0	0
23044823	2	1	1	0	0	1
23044811	1	1	1	0	0	1
23044731	2	1	2	0	0	1
23044696	1	1	1	0	0	1
23044693	1	1	1	0	0	0
23044649	1	1	1	0	0	0
23044625	2	1	2	0	0	1
23044593	1	1	1	0	0	0
23044576	1	1	1	0	0	0
23044563	1	1	1	0	0	1
23044527	1	1	1	0	0	0
23044525	1	1	2	0	0	0
23044292	2	1	1	0	0	0
23044283	2	1	1	0	0	0
23044200	1	1	2	0	1	1
23044149	2	1	1	0	0	0
23044139	1	1	1	0	0	1
23044117	1	1	1	0	0	0
23044115	2	2	1	0	0	0
23044093	1	1	2	0	0	1
23044084	1	2	1	1	0	1
23044023	2	2	1	0	1	1
23043997	1	1	1	0	0	0
23043978	2	1	1	0	0	0
23043836	1	1	1	0	0	0
23043792	2	2	1	1	0	1
23043742	2	1	1	0	0	0
23043673	2	1	1	0	0	1
23043625	1	1	2	0	0	0
23043527	1	1	2	0	0	1
23043513	2	2	2	0	0	1
23043454	1	1	1	0	0	0
23043441	1	1	2	0	0	1
23043407	1	1	1	0	0	1
23043382	1	2	1	0	0	1
23043345	2	1	1	0	0	1
23043344	1	1	1	0	0	0
23043315	2	1	1	0	0	1
23043219	2	1	1	0	0	0
23043150	1	2	1	0	0	0
23043143	1	1	1	0	1	0
23043032	2	1	2	1	0	1
23042975	2	2	1	1	1	1
23042962	2	2	1	0	0	0
23042946	2	1	1	0	0	0
23042926	2	1	1	0	0	0
23042882	1	1	1	0	0	1
23042737	1	1	1	0	0	0
23042730	2	1	1	0	0	1
23042605	2	1	1	0	0	0
23042459	2	1	1	0	0	0
23042233	1	1	1	0	0	0
23042226	1	1	1	0	0	0
23042071	2	1	1	0	0	0
23042004	1	1	1	1	0	0
23041922	2	1	1	0	0	0
23041907	1	1	1	0	0	0
23041897	1	1	1	0	0	0
23041891	2	1	1	0	0	0
23041872	1	1	1	0	0	1
23041868	1	1	1	0	0	0
23041833	1	1	1	0	0	1
23041818	2	1	1	1	0	1
23041809	2	1	1	0	0	0
23041806	1	1	1	0	0	0
23041799	1	1	1	0	0	0
23041779	1	1	1	0	0	0
23041714	2	1	1	0	0	0
23041686	1	1	1	0	0	0
23041556	1	1	1	0	0	0
23041548	1	2	1	0	0	1
23041487	2	1	1	0	0	1
23041341	2	1	1	0	0	1
23041318	1	1	1	0	0	0
23041253	1	1	1	0	0	0
23041216	1	1	1	0	0	0
23041198	1	1	1	0	0	1
23041060	2	1	1	1	0	0
23040894	2	1	1	0	0	0
23040882	2	1	1	0	0	1
23040861	1	1	1	0	0	0
23040824	1	1	1	0	0	0
23040750	1	1	2	1	0	1
23040733	1	1	1	0	0	0
23040711	1	1	2	0	0	0
23040707	2	1	1	0	0	0
23040695	1	1	1	0	0	0
23040621	1	1	2	0	0	0
23040403	1	1	1	0	0	0
23040346	1	1	1	0	0	0
23040281	2	1	1	0	0	1
23040226	2	1	1	0	0	1
23040212	1	2	1	0	0	0
23040069	1	1	1	0	0	0
23040061	1	1	1	0	0	1
23040032	1	1	1	0	0	0
23039998	2	1	2	0	0	0
23039973	1	1	1	0	0	1
23039964	2	1	1	1	0	0
23039956	2	1	1	0	0	0
23039950	1	1	1	0	0	0
23039926	1	1	1	0	0	0
23039863	1	1	1	0	0	0
23039852	2	2	2	0	0	1
23039767	1	1	1	0	0	1
23039616	1	1	1	0	0	0
23039551	2	1	1	0	0	0
23039545	2	2	1	0	0	0
23039490	1	2	1	1	0	0
23039425	2	1	1	0	0	0
23039396	2	1	2	0	0	1
23039382	1	1	1	0	0	0
23039375	1	1	1	0	0	0
23039371	1	1	1	0	0	1
23039331	2	1	1	0	0	0
23039266	1	1	1	0	0	0
23039238	1	1	1	1	0	1
23039229	1	1	2	0	0	0
23039191	1	2	1	0	0	0
23039170	2	1	1	0	0	0
23039160	2	1	2	1	0	1
23039046	2	2	1	0	0	1
23039008	1	1	2	0	0	0
23038869	2	1	1	0	0	0
23038866	2	2	1	0	0	0
23038861	1	1	1	0	0	0
23038852	1	1	1	0	0	0
23038842	1	1	1	0	0	0
23038840	1	1	1	0	0	0
23038838	1	1	1	0	0	0
23038837	1	1	1	0	0	0
23038827	2	1	2	0	0	1
23038737	2	1	1	0	0	0
23038672	1	2	1	0	0	0
23038534	2	1	1	0	0	0
23038482	1	2	1	0	1	1
23038478	2	1	1	0	0	0
23038471	2	1	1	0	0	0
23038457	1	1	1	0	0	1
23038340	1	1	1	1	0	0
23038188	1	1	1	0	0	0
23038157	1	1	2	1	0	1
23037963	2	1	1	1	1	1
23037959	1	1	1	0	0	0
23037908	1	2	1	0	0	0
23037888	1	1	1	0	0	0
23037874	1	1	1	1	0	1
23037811	1	1	2	0	0	0
23037778	1	1	1	0	0	0
23037744	1	1	1	0	0	0
23037423	2	2	1	1	1	1
23037327	2	1	1	1	0	0
23037313	1	1	1	1	0	1
23037308	1	1	1	0	0	0
23037300	1	1	1	0	0	0
23037289	1	1	1	0	0	0
23037251	1	1	1	1	0	1
23037250	2	1	2	0	1	1
23037201	1	1	1	0	0	0
23037190	2	1	1	0	0	0
23037155	1	2	1	0	0	0
23037047	1	2	1	1	0	0
23037036	1	1	1	0	0	0
23037012	2	1	1	0	0	0
23036991	2	1	2	0	1	1
23036808	1	1	2	0	1	1
23036785	2	1	1	0	0	0
23036675	2	1	2	0	0	1
23036623	1	2	2	0	0	1
23036619	1	2	1	0	0	0
23036615	2	1	1	0	0	1
23036593	2	1	1	1	0	0
23036572	2	1	1	0	0	0
23036511	1	1	1	0	0	0
23036502	2	1	1	0	0	0
23036228	1	1	2	0	0	1
23036219	1	1	1	0	0	0
23036114	1	1	1	0	0	0
23036079	2	1	1	0	0	1
23036047	1	1	1	0	0	0
23036041	1	1	1	0	0	1
23036024	1	1	1	0	0	0
23035989	2	2	1	0	0	0
23035984	2	2	1	0	0	1
23035982	2	1	2	0	1	1
23035970	1	1	1	0	0	0
23035957	2	1	1	0	0	0
23035956	1	1	1	0	0	0
23035818	1	2	1	0	0	0
23035579	1	1	2	0	0	0
23035459	2	1	1	0	0	0
23035388	2	1	1	0	0	1
23035271	2	1	1	0	0	0
23035216	2	1	2	0	0	1
23035112	1	1	1	0	0	0
23035065	1	1	1	0	0	0
23035062	1	2	1	0	0	1
23035048	1	1	2	0	0	0
23035028	1	2	1	1	0	0
23035004	1	1	1	0	0	1
23034985	2	2	1	0	1	1
23034977	2	1	1	0	0	1
23034946	1	1	1	0	0	0
23034914	1	1	1	0	0	0
23034880	1	1	1	0	0	0
23034877	2	1	2	0	0	0
23034858	1	1	1	0	0	0
23034854	2	1	1	0	0	1
23034843	1	2	1	0	0	0
23034842	1	1	2	0	0	0
23034816	2	1	2	0	1	1
23034803	1	1	1	0	0	1
23034780	1	1	1	0	0	0
23034759	2	2	1	0	0	0
23034749	1	1	1	0	0	0
23034622	1	1	1	0	0	0
23034604	1	1	1	0	0	0
23034546	1	1	1	0	0	0
23034400	1	2	2	0	0	0
23034377	2	1	2	0	1	1
23034324	2	1	1	0	0	0
23034302	1	1	1	1	0	0
23034283	1	1	1	0	0	1
23034260	1	1	1	0	0	0
23034150	1	1	1	0	0	0
23034126	2	1	1	0	0	1
23033562	1	1	1	0	0	0
23033471	1	1	1	0	0	0
23033441	2	2	2	0	1	1
23033194	2	1	1	0	0	1
23033171	1	1	1	0	0	0
23033004	1	1	2	0	0	1
23032986	2	1	2	0	1	1
23032975	1	1	1	1	0	1
23032957	1	1	2	0	0	1
23032942	2	2	1	0	0	0
23032876	1	1	1	0	0	0
23032837	2	1	1	0	0	1
23032756	2	2	2	1	0	1
23032640	2	1	1	0	0	0
23032635	2	1	2	0	0	1
23032600	2	1	1	0	0	0
23032551	1	2	1	0	0	1
23032501	2	1	1	0	0	0
23032478	1	1	1	0	0	0
23032470	1	1	2	0	0	0
23032410	2	1	1	0	0	1
23032373	1	1	1	1	0	1
23032363	2	1	1	0	0	0
23032352	1	1	1	0	0	1
23032318	2	1	1	0	0	0
23032206	1	1	1	0	0	1
23032155	2	1	1	1	0	0
23032141	2	1	1	0	0	0
23032125	2	2	1	1	0	1
23032098	1	1	1	0	0	0
23032080	1	1	1	0	0	0
23032004	1	1	1	0	1	0
23031986	2	1	1	0	0	0
23031938	1	1	1	0	0	1
23031926	1	1	1	0	0	0
23031797	1	1	1	0	0	0
23031796	1	1	1	1	0	1
23031787	2	1	1	0	0	1
23031766	2	1	1	1	0	1
23031760	1	1	1	0	0	1
23031721	2	1	2	0	0	1
23031711	1	1	2	0	0	0
23031701	1	1	1	1	0	1
23031690	1	1	1	0	0	0
23031471	2	2	2	0	0	1
23031337	1	1	1	0	0	0
23031321	1	1	1	0	0	0
23031314	1	1	1	0	0	0
23031302	1	1	1	1	0	1
23031277	1	1	1	0	0	0
23031132	2	1	2	0	1	0
23031014	2	2	2	0	0	1
23030978	1	1	1	0	0	1
23030801	2	2	2	0	1	1
23030799	2	1	1	0	0	1
23030793	2	1	2	0	0	0
23030726	1	1	1	1	0	1
23030719	1	1	1	0	0	0
23030702	1	1	1	1	1	1
23030632	2	1	1	0	0	0
23030622	1	1	1	0	0	0
23030549	1	1	1	0	0	0
23030511	1	1	1	0	0	1
23030504	2	1	1	0	0	1
23030368	2	2	1	1	0	1
23030273	1	1	1	1	0	0
23030270	1	1	1	0	0	0
23030259	2	1	1	0	0	0
23030144	2	1	1	0	0	0
23030083	1	1	1	0	0	0
23029985	1	1	1	0	0	0
23029928	1	1	1	0	0	0
23029911	2	1	1	0	0	0
23029895	1	1	1	0	0	0
23029853	2	1	1	0	0	0
23029818	2	1	1	0	0	0
23029758	2	1	1	0	0	0
23029733	1	1	1	0	0	1
23029658	1	1	1	0	0	0
23029605	2	1	1	0	1	1
23029474	2	1	1	0	0	0
23029459	2	1	1	0	0	0
23029421	2	1	1	0	0	0
23029396	2	1	1	0	0	0
23029376	1	2	1	0	0	0
23029347	1	1	1	0	0	0
23029271	1	2	2	0	0	0
23029249	1	2	2	0	0	1
23029054	1	1	1	0	0	1
23028972	2	1	1	0	0	0
23028968	1	1	1	0	0	0
23028847	1	1	1	1	1	1
23028824	1	1	1	0	0	0
23028712	1	1	1	0	0	0
23028669	2	1	2	0	0	0
23028463	1	1	1	0	0	0
23028451	1	1	1	0	1	1
23028396	2	1	1	0	0	0
23028371	1	1	1	0	0	1
23028318	1	1	1	0	0	0
23028261	1	1	1	0	0	0
23028252	1	1	1	0	0	0
23028218	1	1	1	0	0	0
23028213	1	1	1	0	0	0
23028167	1	1	1	0	0	0
23028120	2	1	1	0	0	0
23028108	1	1	1	0	0	1
23028102	1	1	2	0	0	1
23028089	1	1	1	0	0	0
23028052	1	1	2	0	0	1
23028040	2	1	1	0	0	0
23027997	1	1	2	1	0	0
23027953	1	1	1	0	0	1
23027897	1	1	1	1	0	0
23027894	1	1	1	0	0	0
23027788	1	1	1	0	0	0
23027777	1	2	1	0	0	1
23027718	1	1	2	1	1	0
23027700	2	1	1	0	0	0
23027682	2	1	1	0	0	0
23027666	1	2	1	0	0	0
23027651	1	1	1	0	0	0
23027645	1	1	1	0	0	0
23027634	1	1	1	0	0	1
23027632	1	1	1	0	0	1
23027627	2	1	1	0	0	0
23027574	1	1	1	0	0	1
23027517	1	1	1	0	0	0
23027485	1	2	1	0	0	0
23027439	2	1	1	0	0	0
23027435	1	1	1	0	0	0
23027380	1	1	1	0	0	0
23027258	1	1	1	1	1	1
23027245	1	1	1	0	0	0
23027146	2	1	2	0	0	0
23027144	1	1	1	0	1	0
23027135	1	1	2	0	1	0
23027060	2	1	2	0	0	1
23027054	1	1	1	0	0	0
23027029	1	1	1	0	0	0
23026776	2	1	1	0	1	1
23026670	1	1	1	0	0	0
23026631	1	1	1	0	0	0
23026624	1	2	2	0	0	0
23026619	1	1	1	0	0	1
23026555	1	1	1	0	0	0
23026419	1	1	1	0	0	0
23026391	1	1	1	0	0	0
23026209	2	1	1	0	0	1
23026060	1	1	2	0	0	1
23026000	2	1	1	0	0	0
23025982	1	1	1	0	0	0
23025940	1	1	1	0	1	0
23025899	2	1	1	0	0	0
23025846	1	2	1	0	0	0
23025793	1	1	1	0	0	0
23025771	1	1	1	0	0	0
23025738	1	1	1	0	0	0
23025708	2	1	1	0	0	1
23025691	2	1	1	0	0	0
23025595	2	1	1	0	0	0
23025570	2	1	1	0	0	0
23025533	2	2	2	0	0	0
23025498	1	1	1	0	0	0
23025490	2	1	1	1	0	1
23025345	1	1	2	0	0	0
23025342	1	1	1	0	0	0
23025306	2	1	1	0	0	0
23025293	1	1	1	0	0	0
23025285	1	1	1	0	0	0
23025195	2	1	1	0	0	1
23025167	2	1	1	0	0	0
23025050	1	2	1	1	0	0
23025046	2	1	1	0	0	1
23025038	2	1	1	0	0	0
23025019	2	1	1	0	0	0
23024959	2	1	1	0	0	1
23024744	1	1	1	0	0	0
23024693	2	1	1	0	0	0
23024598	1	1	1	1	0	1
23024595	2	1	1	0	0	1
23024282	2	1	2	0	0	1
23024141	2	1	1	0	0	0
23024109	1	1	2	1	0	1
23024095	1	1	1	1	0	0
23024078	1	1	2	1	1	1
23024004	2	1	1	0	0	0
23023984	2	1	1	0	0	1
23023975	1	1	1	0	0	0
23023958	2	1	2	0	1	1
23023954	1	1	1	1	0	0
23023939	2	1	1	0	0	1
23023915	2	1	1	0	0	0
23023871	1	1	2	0	1	1
23023847	2	1	2	0	1	1
23023839	2	1	1	0	0	0
23023683	2	1	1	0	0	0
23023674	1	1	1	0	0	0
23023652	2	1	1	0	0	1
23023648	2	1	2	0	0	1
23023642	2	1	2	0	0	1
23023586	2	2	2	0	0	1
23023573	2	2	1	0	0	0
23023562	1	1	2	1	0	1
23023477	2	1	1	0	0	1
23023443	1	2	1	0	0	0
23023438	2	1	1	0	0	0
23023387	1	1	1	0	0	0
23023378	1	1	1	0	0	0
23023271	1	2	1	0	0	0
23023237	1	1	1	0	0	0
23023236	2	1	1	0	0	1
23023186	2	1	2	0	1	1
23023145	2	1	1	0	0	1
23023141	1	1	1	0	0	0
23023108	2	1	1	0	0	1
23023085	1	1	2	0	0	0
23023001	1	1	1	0	0	1
23022996	1	1	1	1	1	1
23022987	1	1	1	0	0	0
23022980	2	2	2	0	1	1
23022956	1	1	1	0	0	1
23022944	1	1	1	0	0	0
23022931	1	1	2	1	1	0
23022891	2	1	1	0	0	0
23022506	1	2	2	0	0	1
23022500	1	1	1	0	0	1
23022338	1	1	2	0	0	1
23022235	1	1	1	1	0	1
23021952	1	2	1	1	0	0
23021921	1	1	1	0	0	0
23021865	2	2	1	0	0	1
23021860	1	1	1	1	0	1
23021846	1	1	1	1	1	0
23021844	2	1	2	0	0	0
23021819	1	1	1	0	0	1
23021712	2	1	1	0	0	0
23021681	2	1	1	1	0	1
23021640	1	1	1	0	0	0
23021609	1	1	1	0	0	0
23021605	2	1	1	0	0	1
23021591	1	1	2	0	0	1
23021589	1	1	2	0	0	1
23021550	1	1	1	0	0	0
23021540	2	1	1	0	0	0
23021537	1	2	1	0	0	0
23021512	2	1	2	0	0	1
23021498	1	1	1	1	0	1
23021478	1	1	1	0	0	0
23021463	1	1	1	0	0	1
23021458	2	1	1	0	0	1
23021387	1	1	1	0	0	1
23021358	1	1	1	0	0	0
23021295	2	1	1	0	0	0
23021254	2	1	1	1	0	1
23021205	2	1	1	0	0	0
23021191	1	1	1	1	0	1
23021190	1	1	1	0	0	0
23021145	1	1	1	0	1	0
23021123	2	1	1	1	0	1
23021104	1	1	1	0	1	0
23021046	2	2	1	1	0	0
23021017	1	1	1	0	0	0
23020977	2	2	1	0	0	0
23020914	1	1	1	0	0	0
23020913	1	1	1	1	0	1
23020911	2	1	1	1	0	0
23020852	2	1	1	0	0	0
23020823	1	1	1	1	0	0
23020770	1	1	1	1	0	1
23020769	2	1	1	0	0	1
23020761	2	1	1	0	0	0
23020740	1	1	2	0	0	0
23020716	2	1	1	0	0	1
23020695	1	1	1	0	0	0
23020685	1	1	2	0	0	1
23020353	1	1	1	1	0	1
23020325	1	1	1	0	0	0
23020141	1	1	1	0	0	1
23019967	1	1	1	0	0	0
23019906	1	1	1	1	0	1
23019852	1	1	1	0	0	0
23019833	2	1	1	0	0	0
23019685	2	1	1	0	0	0
23019662	2	1	1	0	0	0
23019644	2	1	1	0	0	0
23019621	2	1	1	1	0	1
23019608	1	1	2	0	0	1
23019524	2	1	1	1	0	1
23019461	2	1	1	0	0	0
23019455	1	1	1	0	0	0
23019436	1	1	1	1	0	1
23019388	1	1	1	0	0	0
23019362	1	1	1	0	0	0
23019341	1	1	1	0	0	0
23019332	1	1	1	0	0	1
23019329	2	2	2	0	1	1
23019274	1	2	2	0	1	1
23019258	1	1	1	0	0	0
23019244	1	1	1	0	0	1
23019242	2	1	1	0	0	0
23019234	1	1	1	1	0	0
23019208	1	1	1	0	0	0
23019174	2	1	1	0	0	0
23019123	1	1	1	0	0	0
23019111	1	1	1	1	0	1
23019068	1	1	1	1	0	0
23019053	2	2	1	0	0	1
23019005	1	1	2	0	0	1
23018993	1	1	1	1	0	1
23018980	2	1	1	0	0	1
23018971	1	1	1	1	0	0
23018907	2	1	1	0	0	1
23018904	2	1	1	0	0	1
23018902	1	1	2	0	0	1
23018882	1	1	1	0	0	0
23018862	2	1	1	0	0	0
23018829	1	1	1	0	0	0
23018786	2	1	1	0	0	0
23018737	1	1	1	1	1	0
23018695	2	1	1	0	0	0
23018690	1	1	1	0	0	0
23018655	2	2	2	0	1	1
23018648	2	1	1	0	0	1
23018638	1	1	1	0	0	0
23018572	2	1	1	1	0	1
23018569	1	1	1	0	0	0
23018568	2	1	1	0	0	0
23018567	1	1	1	0	0	0
23018560	1	1	1	1	0	0
23018547	2	1	1	0	0	1
23018543	1	1	1	0	0	0
23018529	2	1	1	0	0	1
23018495	1	1	1	1	0	1
23018440	2	1	1	0	0	0
[truncated: 429 more rows]

## Sheet: CLNM logistic
number	gender	age	BMI	MAD	Multifocality	CLNM	HT
23113869	1	2	1	1	0	0	0
23113865	1	1	1	1	0	0	0
23113833	1	1	1	1	0	1	0
23113832	1	1	1	1	0	0	0
23113537	2	1	1	1	0	1	0
23113471	1	1	1	1	0	0	0
23113342	1	1	1	1	1	0	0
23113257	2	2	1	1	0	1	0
23113252	1	1	1	1	0	1	0
23113142	1	1	2	1	0	0	0
23113100	1	1	1	1	1	0	1
23112849	1	1	1	2	0	1	0
23112695	1	2	1	2	0	1	0
23112404	1	2	1	2	1	1	1
23112379	1	1	1	1	0	1	1
23112354	2	2	1	1	0	1	0
23112210	1	1	1	1	1	0	1
23112043	1	1	1	1	0	0	0
23112034	1	1	1	1	0	0	0
23112008	1	1	2	1	0	0	0
23111991	1	2	1	2	0	1	0
23111959	1	2	1	1	0	0	0
23111951	1	1	1	1	0	0	0
23111909	2	2	1	1	0	0	0
23111682	2	2	1	2	0	1	0
23111679	1	2	1	1	0	0	0
23111673	1	1	1	1	0	0	0
23111647	1	2	1	1	0	1	0
23111643	1	2	1	1	0	0	1
23111634	2	2	1	1	0	1	0
23111618	2	1	1	1	0	0	0
23111603	1	1	1	1	0	1	0
23111597	2	2	1	1	0	1	0
23111593	2	2	2	2	0	1	0
23111241	1	2	2	1	0	0	0
23111236	2	2	1	2	0	0	1
23111168	1	2	2	1	0	0	0
23111125	2	1	1	1	0	0	0
23111118	1	1	1	1	0	1	0
23111045	1	1	1	1	0	1	0
23111006	1	1	1	1	0	0	0
23110933	1	2	1	1	0	0	0
23110923	1	1	2	1	1	1	1
23110846	1	2	1	1	1	1	0
23110808	2	2	2	2	0	1	0
23110777	1	1	1	1	0	1	0
23110763	1	2	1	1	0	1	0
23110745	2	2	1	1	0	1	0
23110740	1	1	2	1	0	0	0
23110673	1	1	1	1	1	1	0
23110666	2	1	1	1	0	0	0
23110621	1	1	1	1	0	0	0
23110487	2	2	2	2	0	0	0
23110477	2	1	1	1	0	0	0
23110412	1	2	1	1	1	0	0
23110235	1	2	2	1	0	0	0
23110140	1	1	1	1	0	0	0
23110048	2	1	1	1	0	1	0
23110026	1	2	2	1	0	1	0
23110021	2	2	2	1	0	0	0
23110008	1	1	1	2	0	1	0
23109909	1	1	1	1	0	0	0
23109870	1	2	1	1	0	0	0
23109800	1	1	2	1	1	0	0
23109772	1	2	1	1	0	0	0
23109449	1	2	1	1	0	0	1
23109428	1	1	2	1	0	0	0
23109406	2	2	1	1	0	1	0
23109387	2	2	1	1	0	0	0
23109378	2	1	2	1	0	1	0
23109376	1	1	2	1	1	0	0
23109369	1	1	1	1	0	0	0
23109365	1	1	1	1	1	0	0
23109342	2	2	1	2	0	1	0
23109318	1	1	1	1	0	0	0
23109222	2	2	1	1	0	0	1
23109182	1	2	2	1	0	0	0
23109180	1	2	1	1	0	0	0
23109139	1	1	1	1	1	0	1
23109125	1	1	1	1	0	0	0
23109103	1	2	1	1	0	0	1
23109087	1	2	1	1	0	1	1
23109016	1	2	1	1	0	1	1
23109013	2	2	1	1	0	1	0
23108961	1	2	1	1	0	0	0
23108883	1	2	1	1	0	0	0
23108714	2	2	1	1	0	1	0
23108693	1	2	1	1	0	0	0
23108658	1	2	1	1	0	0	0
23108614	2	2	1	2	0	1	0
23108605	1	2	1	1	0	0	1
23108583	1	1	1	2	0	1	0
23108577	1	1	1	1	0	0	0
23108573	1	1	1	2	0	0	0
23108542	1	2	1	1	0	0	0
23108467	1	2	1	1	0	1	0
23108335	2	2	1	1	0	0	0
23108207	1	1	1	1	0	0	1
23108099	1	1	1	1	0	1	0
23108038	1	1	2	1	1	1	0
23107989	1	2	1	1	0	0	0
23107677	1	2	1	1	0	0	0
23107605	2	2	1	1	0	1	0
23107535	2	2	2	2	1	1	0
23107474	2	2	1	1	0	1	0
23107471	1	2	1	1	0	1	0
23107469	1	2	1	2	1	1	0
23107449	1	2	1	1	0	0	0
23107448	2	1	1	1	1	1	1
23107406	2	2	1	1	0	1	0
23107292	1	1	2	1	0	0	1
23107255	1	1	1	1	0	0	0
23107241	2	1	2	1	1	1	0
23107118	2	2	2	1	0	1	0
23107034	2	2	1	1	0	0	1
23107022	1	1	1	1	0	0	0
23107002	1	2	1	1	1	1	0
23106977	2	2	2	1	0	1	0
23106970	1	1	1	1	0	0	0
23106932	2	1	1	1	0	0	0
23106926	1	1	1	1	0	0	0
23106914	2	1	1	1	0	0	0
23106887	1	1	1	1	0	0	0
23106857	1	2	1	1	1	1	0
23106851	2	1	1	1	0	1	0
23106494	1	2	1	1	0	1	1
23106444	1	2	1	1	0	0	0
23106404	1	1	1	1	0	0	0
23106384	1	2	1	1	0	0	0
23106285	2	1	1	1	0	1	0
23106181	1	2	1	1	0	0	1
23106090	1	2	1	1	0	1	0
23106032	2	1	1	2	0	1	0
23105896	1	2	1	1	0	1	1
23105882	2	1	1	1	0	0	0
23105844	1	1	1	1	1	0	0
23105838	1	1	1	1	0	1	0
23105823	2	1	1	2	0	1	0
23105707	2	2	1	1	0	0	0
23105558	1	1	1	1	1	0	0
23105532	1	1	1	1	0	0	0
23105465	1	1	1	1	0	0	0
23105037	2	2	1	1	0	0	0
23105004	1	1	1	1	0	0	0
23104962	1	2	1	2	0	1	0
23104940	1	1	1	1	0	0	0
23104931	1	1	1	1	1	0	0
23104928	2	2	1	2	0	1	1
23104903	1	1	1	1	0	0	0
23104888	1	2	1	1	0	1	1
23104606	2	1	1	1	0	1	0
23104598	1	1	1	1	0	0	0
23104586	1	1	1	1	0	0	0
23104522	2	1	1	1	0	0	0
23104513	2	2	1	1	0	0	0
23104459	2	1	1	1	0	0	0
23104257	1	2	1	2	0	1	1
23104111	2	2	1	1	1	0	0
23104031	2	2	1	1	0	1	0
23104010	1	1	1	1	0	0	0
23103938	2	2	1	1	0	0	0
23103890	2	2	1	1	0	1	0
23103805	1	1	1	1	0	1	0
23103749	1	2	1	1	0	0	0
23103718	1	1	1	1	0	0	0
23103705	1	2	1	1	0	1	0
23103695	2	1	1	1	0	1	0
23103688	1	1	1	1	0	0	0
23103687	1	1	1	1	0	0	0
23103682	2	1	1	1	0	0	0
23103672	2	2	2	2	0	1	0
23103585	1	2	1	1	0	1	0
23103447	1	2	1	1	0	0	0
23103443	1	2	1	2	0	0	1
23103442	1	1	1	1	1	0	0
23103418	1	2	2	1	0	0	0
23103327	2	1	1	1	0	1	0
23103198	2	1	2	1	0	0	0
23102777	1	2	1	1	0	0	1
23102762	1	1	1	1	0	0	1
23102570	1	2	1	1	0	0	0
23102544	1	1	1	1	0	0	0
23102531	1	2	1	1	0	0	0
23102494	1	2	1	2	0	1	0
23102492	2	1	1	1	0	0	0
23102428	1	2	1	1	0	0	0
23102285	2	1	2	1	0	1	0
23102257	1	2	1	1	0	0	0
23102233	1	2	1	1	0	0	0
23102222	2	2	1	1	0	0	0
23102202	1	1	2	2	0	0	0
23102189	1	1	1	1	0	0	0
23102167	1	2	1	1	0	0	1
23102150	1	2	1	1	0	0	0
23102138	1	1	1	1	0	0	0
23102123	1	1	1	2	1	0	1
23102116	1	2	1	2	0	1	0
23101682	2	1	2	1	1	0	1
23101659	1	2	1	1	0	1	0
23101653	1	1	1	1	0	0	0
23101650	1	2	1	1	0	1	1
23101529	2	2	2	1	1	0	0
23101527	1	2	1	1	0	1	1
23101488	2	2	1	1	0	1	0
23101427	1	2	2	1	1	0	0
23101380	1	1	2	1	1	0	1
23101354	1	2	1	1	0	1	1
23101329	1	1	2	2	0	1	0
23101270	2	2	1	1	0	1	0
23101245	1	1	1	1	0	1	0
23101225	1	1	1	1	1	0	1
23101224	2	1	2	1	0	1	0
23101217	1	2	1	1	0	0	1
23101167	2	2	2	1	0	1	0
23101110	1	2	1	1	0	0	0
23101051	1	1	1	1	0	0	0
23101041	1	1	1	2	0	1	0
23101011	1	1	1	2	0	0	0
23101010	1	2	1	1	0	1	0
23100997	2	2	1	2	0	0	0
23100911	2	2	2	2	1	1	0
23100887	2	2	1	1	0	0	1
23100886	1	2	1	1	0	1	0
23100877	1	1	2	1	1	1	1
23100870	2	2	2	1	1	0	0
23100859	2	2	1	1	0	0	0
23100855	1	1	1	1	0	0	1
23100853	1	1	1	1	0	0	0
23100837	1	2	1	1	0	0	0
23100771	1	1	1	1	0	0	0
23100712	1	1	2	1	0	1	0
23100660	1	1	1	1	0	1	1
23100530	1	1	1	1	0	0	1
23100344	2	2	1	2	0	1	0
23100308	1	2	1	1	0	0	0
23100261	1	1	1	1	1	1	0
23100198	1	1	1	2	0	1	0
23100152	2	1	1	1	0	0	0
23099987	1	2	1	1	0	0	0
23099931	1	1	1	1	0	1	0
23099774	1	1	1	1	0	1	1
23099742	1	1	1	1	0	1	0
23099694	1	2	1	1	0	1	0
23099690	1	2	1	1	0	1	0
23099641	1	1	1	1	1	1	1
23099632	2	2	2	1	0	1	0
23099607	1	1	1	1	0	0	0
23099602	2	1	1	1	0	1	0
23099598	1	2	1	1	0	0	0
23099531	1	2	1	1	0	0	0
23099455	1	2	1	1	0	0	0
23099430	1	1	1	1	0	0	0
23099278	1	2	1	2	0	0	0
23099143	1	2	1	2	0	0	0
23099119	2	2	2	1	0	1	0
23099118	2	2	1	1	1	0	0
23099096	2	1	1	1	0	1	0
23099065	1	2	2	1	0	1	0
23099040	2	1	1	1	0	1	0
23098995	1	2	1	1	0	0	1
23098966	1	2	1	1	0	0	0
23098958	1	2	1	1	0	0	0
23098957	1	2	1	1	0	0	0
23098936	1	1	1	1	0	0	0
23098921	1	1	1	1	0	0	0
23098895	1	1	1	1	0	0	0
23098880	1	2	1	1	1	0	0
23098872	1	1	1	1	0	0	0
23098836	1	2	1	1	0	0	0
23098835	1	1	1	1	0	0	0
23098654	2	1	1	2	0	0	0
23098585	2	1	1	2	0	1	0
23098572	2	1	1	1	0	1	1
23098545	1	2	2	1	0	0	0
23098456	1	2	1	1	1	0	0
23098381	1	1	1	1	0	0	0
23098378	1	1	2	1	0	0	0
23098362	1	1	1	1	0	0	0
23098299	2	2	1	1	0	0	1
23098275	1	1	1	1	0	1	0
23098234	1	1	1	1	0	1	0
23098066	1	2	1	1	0	0	0
23097885	1	1	1	1	0	0	0
23097791	1	1	1	1	0	1	0
23097723	1	1	1	1	0	0	0
23097680	1	1	1	1	1	0	1
23097600	2	2	1	2	0	1	0
23097499	2	2	1	1	0	1	0
23097423	1	2	1	1	0	0	0
23097411	1	2	1	1	0	1	1
23097383	2	2	1	2	0	1	0
23097347	1	1	1	2	0	0	0
23097322	2	2	1	1	0	0	0
23097269	1	1	1	1	0	0	1
23097257	1	2	1	1	0	1	0
23097251	1	2	1	2	0	1	0
23097171	2	2	2	1	0	0	0
23097162	1	2	1	2	0	1	0
23097151	1	2	1	1	0	0	1
23097126	1	1	1	1	1	1	0
23097122	1	2	1	1	0	0	0
23097111	1	2	1	1	0	1	1
23097090	1	1	1	1	0	0	0
23097078	1	2	1	1	0	0	0
23097018	1	2	1	1	0	1	0
23097013	1	1	1	1	1	0	0
23096880	1	1	1	1	0	0	0
23096870	2	2	1	1	0	0	0
23096738	1	2	1	1	0	1	0
23096713	2	2	1	1	0	1	0
23096674	1	1	1	1	0	0	0
23096545	1	1	1	1	0	0	1
23096539	1	2	1	1	0	0	0
23096513	1	2	1	1	0	0	0
23096477	1	1	1	1	0	0	0
23096447	2	1	1	1	0	0	1
23096429	1	1	1	1	0	0	0
23096387	1	2	1	1	0	1	0
23096386	1	2	1	1	0	0	0
23096385	2	1	1	1	0	1	0
23096382	1	2	2	1	0	1	0
23096371	1	1	1	1	0	0	1
23096353	1	1	1	1	0	0	0
23096261	1	1	1	1	0	0	0
23096243	1	1	1	1	0	0	0
23096130	1	1	1	1	0	1	0
23096128	1	1	1	1	0	1	0
23096073	1	2	1	1	0	0	0
23096020	1	1	1	1	1	0	0
23096016	2	2	1	1	0	0	0
23095991	1	1	1	1	0	0	0
23095978	1	2	2	1	0	0	0
23095974	2	2	2	1	0	1	0
23095891	2	2	2	1	0	0	0
23095878	2	1	1	1	0	1	0
23095721	1	2	1	1	1	1	0
23095507	1	2	1	1	0	0	0
23095482	1	1	1	2	0	1	0
23095472	1	2	1	1	0	0	0
23095449	1	1	1	1	0	0	1
23095448	2	2	2	1	0	1	0
23095418	2	1	1	2	0	0	1
23095387	1	2	1	1	0	0	0
23095183	1	1	1	1	0	1	0
23095182	1	2	1	2	0	1	1
23095076	1	1	1	1	0	0	0
23094908	2	2	1	1	0	1	0
23094903	1	2	2	1	0	1	0
23094891	1	1	1	2	0	0	0
23094828	2	1	1	2	0	1	0
23094808	1	2	1	1	1	0	0
23094802	1	2	1	2	0	1	1
23094800	1	1	1	1	0	0	0
23094772	1	1	1	2	0	1	0
23094746	1	2	1	2	0	1	0
23094663	1	2	2	1	0	1	0
23094654	1	1	1	1	0	0	0
23094599	1	2	1	1	1	1	0
23094594	1	1	1	1	0	1	0
23094575	1	1	1	1	0	0	0
23094568	1	1	1	1	0	1	1
23094517	1	2	1	1	0	0	0
23094406	2	1	1	1	0	0	0
23094400	1	2	1	1	0	1	0
23094363	2	1	1	2	0	1	0
23094303	2	2	2	1	0	0	0
23094260	2	2	1	1	0	0	0
23094229	1	1	2	1	0	1	0
23094106	1	1	1	1	0	0	0
23094057	1	1	1	1	0	0	0
23094031	1	1	1	1	0	0	0
23093993	2	2	1	1	0	1	0
23093852	1	1	1	1	0	0	0
23093839	1	2	1	1	0	0	1
23093750	1	2	1	2	0	1	1
23093749	1	1	1	1	0	0	0
23093373	1	1	1	1	0	1	1
23093347	1	1	2	1	0	0	0
23093159	2	1	1	1	0	0	1
23093146	1	1	1	1	0	0	0
23093135	2	2	1	2	0	0	0
23093134	1	1	1	1	0	0	0
23093068	1	1	1	2	0	0	0
23093023	2	2	1	1	0	0	0
23093018	2	2	2	1	0	1	0
23092973	1	1	1	2	0	1	0
23092934	2	2	1	1	0	0	0
23092919	1	2	1	2	0	1	0
23092909	1	1	1	1	0	0	0
23092884	1	1	1	1	0	0	1
23092873	1	1	1	1	0	1	0
23092846	1	1	1	1	0	0	0
23092822	2	2	2	1	1	0	0
23092816	2	1	1	2	0	0	1
23092813	2	1	1	2	0	1	0
23092810	1	1	1	2	0	1	1
23092581	1	1	1	1	0	1	0
23092572	1	1	1	2	1	0	0
23092546	1	1	1	1	0	1	0
23092538	2	2	2	1	0	1	0
23092470	2	1	2	1	0	0	0
23092427	1	1	1	1	0	1	0
23092415	1	1	1	1	0	0	1
23092404	1	1	1	1	0	0	0
23092395	2	1	1	1	0	0	0
23092374	1	2	1	1	1	0	0
23092369	1	1	1	1	0	0	0
23092357	2	1	1	1	0	1	1
23092354	2	2	1	1	0	1	0
23092348	1	1	1	1	0	1	0
23092344	2	2	2	1	0	1	0
23092333	2	1	1	1	0	0	0
23092330	2	1	1	2	0	1	0
23092315	2	2	1	1	0	0	1
23092296	1	2	2	1	0	0	0
23092287	1	2	1	1	0	0	0
23092199	1	2	1	1	0	1	0
23092153	1	1	1	1	0	0	0
23092151	2	2	2	2	0	1	0
23092144	1	1	2	1	0	0	1
23092092	2	1	1	1	0	0	1
23092066	1	2	1	1	0	1	0
23092045	1	1	1	1	0	1	1
23092029	1	1	1	2	0	1	0
23092027	2	1	1	1	0	0	0
23092019	1	1	1	2	0	0	0
23091932	2	1	1	1	0	0	0
23091912	1	1	1	1	0	1	0
23091903	1	1	1	2	0	0	1
23091866	1	1	2	1	0	0	0
23091777	1	1	1	1	0	0	1
23091716	2	2	1	1	0	1	0
23091699	2	2	1	1	1	0	0
23091696	1	1	1	1	0	0	0
23091678	1	2	1	1	0	1	0
23091663	1	2	1	1	0	1	1
23091611	1	2	1	1	0	0	0
23091491	1	1	1	2	0	1	0
23091420	1	2	1	1	0	1	1
23091407	2	2	1	1	0	0	0
23091398	2	1	1	1	0	0	0
23091397	1	2	2	1	0	1	0
23091382	1	2	1	1	0	0	0
23091377	1	1	1	1	0	0	0
23091356	1	1	1	1	0	0	1
23091251	1	1	1	1	0	0	0
23091222	2	2	2	2	0	1	0
23091156	1	2	1	2	0	1	1
23091049	2	1	1	1	0	1	0
23091038	1	1	1	2	0	1	0
23090997	2	1	1	1	0	1	0
23090926	1	1	1	1	0	0	0
23090896	1	1	1	1	0	0	0
23090858	1	1	1	2	0	1	1
23090764	2	1	2	1	0	0	0
23090752	1	1	1	1	0	0	0
23090741	1	1	1	1	1	0	0
23090732	1	1	1	1	0	0	1
23090508	2	1	2	1	0	0	0
23090449	1	2	1	1	0	1	0
23090426	1	1	1	1	0	0	1
23090407	1	2	1	2	1	1	0
23090135	2	2	1	2	0	0	0
23090081	2	1	1	1	1	0	0
23090057	1	1	1	1	1	1	0
23090044	2	2	2	2	0	1	0
23090036	1	2	2	1	0	1	0
23090031	2	1	1	1	0	1	0
23090017	1	1	1	1	0	0	0
23090012	1	2	1	1	1	0	1
23089958	2	2	1	1	0	1	0
23089942	1	2	1	1	0	1	0
23089931	1	1	1	1	0	1	0
23089924	1	1	1	1	0	0	0
23089887	2	2	1	1	0	1	0
23089797	1	2	2	2	0	1	0
23089787	2	1	1	1	0	0	0
23089775	2	1	1	1	0	0	0
23089767	2	2	1	1	0	0	0
23089738	1	2	1	1	0	1	0
23089730	1	1	1	1	0	0	1
23089728	1	1	1	1	0	0	0
23089704	2	2	1	1	1	1	0
23089684	1	2	1	1	0	0	0
23089653	1	2	1	1	0	0	0
23089637	2	1	1	2	1	1	0
23089632	1	2	1	1	0	0	0
23089600	1	2	1	1	0	1	1
23089590	2	1	1	1	0	0	0
23089529	1	2	1	1	0	1	0
23089502	1	1	1	1	0	1	1
23089368	2	2	1	1	0	0	0
23089356	2	2	2	2	0	1	0
23089351	1	1	1	1	0	1	1
23089254	2	1	1	1	0	1	0
23089215	2	1	1	1	0	0	0
23089212	2	1	1	1	1	0	0
23089179	2	2	1	1	0	1	0
23089141	2	2	2	1	0	1	0
23089031	1	2	1	1	0	0	0
23088957	1	1	1	1	0	0	0
23088940	1	2	1	1	0	0	1
23088859	1	1	1	1	0	0	0
23088839	1	1	1	2	0	0	1
23088836	1	2	1	1	0	1	1
23088822	1	1	1	1	0	0	0
23088771	1	1	1	1	0	0	1
23088749	1	1	1	1	0	0	1
23088532	1	1	2	1	1	0	0
23088527	2	1	1	1	0	1	0
23088521	2	1	1	1	1	0	0
23088170	1	2	1	1	0	0	0
23088169	1	1	1	2	0	1	0
23088152	1	2	1	1	0	0	0
23088075	1	2	1	1	0	1	0
23088057	1	2	1	1	0	0	1
23088040	1	1	1	2	0	1	1
23088017	1	1	1	1	0	0	1
23087996	1	2	1	1	0	0	0
23087988	1	1	1	2	0	1	0
23087964	1	2	1	1	0	1	1
23087827	1	1	1	1	0	0	0
23087713	1	2	1	1	0	0	0
23087659	2	1	2	1	0	1	0
23087643	2	1	1	1	0	1	1
23087620	2	2	1	1	0	0	0
23087600	1	2	1	1	0	1	0
23087391	1	1	1	1	0	0	0
23087384	1	1	1	1	0	0	0
23087358	2	2	1	1	0	0	0
23087283	1	1	1	1	0	0	0
23087161	1	1	1	1	0	1	0
23087124	2	2	1	1	0	1	0
23087114	2	1	1	2	0	1	0
23087019	2	1	1	1	0	1	0
23086965	1	1	1	1	0	0	0
23086933	1	1	1	2	0	1	0
23086908	2	1	1	1	0	0	0
23086877	2	1	1	1	0	1	0
23086871	1	1	1	1	0	0	0
23086844	1	2	1	1	0	0	0
23086825	1	1	1	1	0	0	0
23086821	2	1	1	1	0	0	0
23086790	1	1	1	1	0	0	0
23086755	1	1	1	1	0	0	0
23086748	1	1	1	1	1	0	0
23086594	1	2	1	1	0	0	0
23086591	2	1	1	1	0	1	0
23086516	1	1	1	1	1	0	0
23086476	2	1	1	1	0	1	0
23086426	1	2	1	2	0	0	0
23086384	1	2	1	1	0	0	1
23086383	1	2	1	1	0	0	0
23086363	1	2	1	1	0	0	0
23086350	1	1	1	1	0	1	0
23086331	1	2	1	1	0	1	0
23086323	1	2	1	1	0	0	0
23086316	1	2	1	1	0	0	0
23086261	1	1	1	1	0	0	0
23085820	1	2	1	1	1	1	0
23085724	1	1	1	1	0	1	0
23085666	2	2	1	1	0	0	0
23085658	1	1	1	1	0	0	0
23085649	1	2	1	1	1	1	0
23085619	2	2	1	2	0	1	0
23085617	1	1	1	1	0	0	1
23085589	1	1	1	2	0	0	0
23085573	2	1	1	1	0	0	0
23085558	1	1	1	1	0	0	1
23085356	2	1	1	1	1	1	0
23085340	2	1	1	1	0	0	0
23085265	2	2	1	1	0	1	0
23085217	1	2	1	1	1	0	0
23084854	1	1	1	1	0	0	0
23084824	1	1	1	1	0	1	0
23084803	2	2	1	1	0	1	0
23084782	1	1	1	2	0	1	0
23084608	1	1	1	1	0	0	0
23084564	1	1	1	1	0	0	0
23084545	2	2	1	1	0	1	0
23084399	1	2	1	1	0	0	0
23084263	1	2	1	2	0	0	1
23084190	1	1	1	1	0	0	0
23084125	2	2	1	1	0	1	0
23083882	2	1	1	1	0	1	0
23083824	2	1	1	1	0	0	0
23083805	1	1	1	1	0	0	1
23083737	1	1	1	1	0	0	0
23083735	1	1	2	1	0	0	0
23083602	2	2	1	1	0	1	1
23083488	1	1	1	2	0	1	1
23083278	1	1	1	1	0	0	0
23083266	1	2	1	2	0	1	1
23083228	1	1	1	2	0	1	0
23083213	2	1	1	1	0	0	0
23083203	1	2	1	1	0	0	1
23083188	1	2	1	1	0	1	0
23083152	1	1	1	1	0	0	0
23083148	1	2	1	1	0	1	0
23083133	1	2	1	1	0	0	1
23083129	1	1	1	1	0	1	0
23083111	1	2	1	1	0	0	0
23083105	1	1	1	1	1	0	0
23083073	2	1	1	2	0	1	0
23082994	1	2	1	2	0	1	0
23082986	1	1	1	1	0	0	1
23082950	1	2	1	2	0	1	0
23082942	1	2	1	1	0	0	1
23082833	1	1	1	1	0	1	1
23082702	2	1	1	1	0	1	0
23082510	1	2	1	1	0	0	0
23082506	1	2	2	1	0	0	0
23082496	2	1	1	2	0	1	0
23082410	1	2	1	2	0	1	0
23082363	2	2	1	1	0	1	0
23082354	1	1	1	1	0	0	0
23082306	2	2	1	2	0	1	0
23082228	2	2	2	1	1	1	0
23082155	1	1	1	1	0	1	0
23082068	1	2	1	1	0	0	0
23082062	1	2	1	1	0	0	0
23081997	1	1	1	1	0	0	0
23081919	1	1	1	2	0	0	0
23081906	1	2	1	2	0	0	0
23081857	1	2	1	2	1	1	0
23081556	1	1	1	1	0	1	0
23081551	1	2	1	1	1	0	0
23081545	1	2	1	1	1	1	0
23081523	2	1	1	1	0	0	0
23081511	1	1	1	1	0	1	0
23081469	1	1	1	2	1	1	0
23081416	1	1	1	1	0	0	1
23081365	2	2	1	1	0	0	0
23081336	1	2	1	1	0	1	0
23081327	1	1	2	1	0	1	0
23081315	1	1	1	1	0	0	0
23081030	2	2	2	1	0	0	0
23081015	2	2	1	1	0	1	0
23080944	1	2	1	1	0	0	0
23080933	1	2	1	1	0	0	0
23080930	2	2	1	2	0	1	0
23080883	1	1	1	1	0	0	0
23080875	1	1	1	1	0	1	0
23080860	1	1	1	1	0	0	0
23080853	1	1	1	1	0	0	0
23080824	1	1	1	1	0	0	0
23080793	2	2	1	2	0	1	0
23080773	1	1	1	1	0	0	0
23080704	1	2	1	1	0	0	0
23080688	1	2	1	1	0	1	1
23080661	2	1	1	1	0	0	0
23080647	2	1	1	1	0	1	0
23080623	1	1	1	1	0	0	0
23080552	2	2	1	2	0	0	0
23080513	1	2	1	2	0	0	1
23080505	2	2	2	1	0	0	0
23080481	1	1	2	1	0	0	1
23080457	1	1	1	1	0	0	0
23080396	1	2	1	1	1	1	0
23080328	2	2	1	2	0	1	0
23080274	1	2	1	1	0	0	0
23080262	1	2	1	1	0	0	0
23080256	2	1	1	1	0	0	0
23080214	1	2	1	1	0	1	1
23080208	1	2	1	2	0	1	0
23080153	1	1	1	1	0	0	0
23080054	1	2	1	1	0	0	0
23079957	1	2	1	1	0	0	1
23079926	1	1	1	2	0	1	0
23079797	1	1	1	1	0	0	0
23079795	1	1	1	2	0	1	0
23079755	1	1	1	1	0	0	0
23079707	1	2	1	1	0	1	0
23079700	1	1	1	1	0	1	1
23079656	1	2	1	1	0	0	0
23079653	1	2	1	1	0	1	1
23079613	2	2	2	1	0	1	0
23079582	1	1	1	1	0	0	0
23079561	1	2	2	1	0	1	0
23079195	2	1	1	1	0	1	0
23079191	2	2	1	1	0	1	0
23079167	1	1	1	1	1	0	0
23079159	1	1	1	1	0	0	0
23078894	1	1	1	1	0	1	0
23078878	2	2	1	1	1	1	0
23078871	1	2	1	1	1	1	0
23078805	1	2	1	1	0	1	0
23078769	1	2	1	1	0	1	0
23078671	1	1	1	1	0	0	0
23078646	1	1	2	1	1	0	0
23078623	1	1	1	1	0	1	1
23078586	1	2	1	1	0	0	0
23078570	1	2	1	1	0	0	0
23078555	1	1	1	1	0	0	0
23078536	2	1	1	1	0	0	0
23078521	1	2	1	2	0	1	1
23078515	1	1	1	1	0	0	0
23078498	1	1	1	1	0	1	0
23078495	2	1	1	1	0	0	0
23078492	1	2	1	1	0	0	1
23078475	1	1	1	1	0	0	0
23078453	1	2	1	2	0	0	0
23078444	2	1	1	2	0	1	0
23078438	1	1	1	1	1	1	0
23078436	1	1	1	1	0	0	1
23078431	1	1	1	1	0	0	0
23078414	2	1	1	1	1	1	0
23078349	1	1	1	2	0	1	0
23078306	1	2	1	1	0	0	0
23078303	1	2	1	1	0	1	0
23078085	1	2	1	1	0	0	0
23078083	2	1	1	1	0	0	0
23078064	1	2	1	1	0	1	0
23077973	1	2	1	2	0	1	0
23077933	1	2	1	1	0	0	0
23077923	1	2	1	1	0	0	0
23077866	1	1	1	1	0	0	0
23077843	2	1	1	1	0	0	0
23077787	1	1	1	1	0	0	0
23077780	1	2	1	1	0	0	0
23077760	1	2	1	1	0	0	0
23077753	1	1	1	1	0	0	0
23077669	1	1	1	1	1	0	0
23077655	1	2	1	1	0	1	1
23077650	1	1	1	1	0	0	1
23077642	2	2	1	2	0	1	0
23077581	1	2	1	1	0	0	1
23077520	1	2	2	1	0	1	0
23077478	1	1	1	1	0	0	0
23077446	1	1	1	1	0	0	0
23077346	1	2	1	1	1	0	1
23077325	1	1	1	1	0	1	0
23077323	2	2	1	1	0	0	0
23077320	1	2	2	2	0	1	0
23077160	1	1	1	1	0	1	0
23077119	1	1	1	1	0	1	0
23077052	2	1	1	1	0	1	0
23077003	2	1	1	1	1	1	0
23076859	1	1	1	1	0	0	0
23076815	1	1	1	1	0	0	0
23076749	1	1	1	1	0	0	0
23076664	1	2	1	1	0	0	0
23076339	1	1	1	1	0	0	0
23076327	2	2	1	1	0	0	1
23076287	1	2	1	1	0	0	0
23076284	2	1	2	1	0	0	1
23076194	1	2	1	1	0	0	0
23076192	1	1	1	1	0	0	0
23076182	2	2	1	1	0	0	0
23076171	1	2	1	1	0	0	0
23076155	1	2	1	1	0	0	0
23076137	1	1	1	1	0	0	1
23076132	2	1	1	1	1	1	0
23076126	1	2	1	1	0	0	1
23076125	1	1	1	2	0	1	0
23076124	1	2	1	1	0	1	0
23076121	1	1	1	1	0	0	0
23076078	1	2	1	1	0	1	0
23076033	1	2	1	1	0	0	1
23076027	2	1	1	1	0	0	0
23076026	1	1	1	1	0	0	0
23076022	1	1	1	1	0	0	0
23075997	1	2	1	2	0	1	0
23075734	1	1	1	2	0	1	0
23075670	1	1	1	2	1	1	0
23075664	1	1	2	1	1	0	0
23075613	1	1	1	1	1	0	0
23075527	1	1	1	1	0	0	0
23075347	1	1	1	1	0	0	1
23075330	2	2	1	1	0	1	0
23075279	1	2	1	1	0	0	0
23075254	2	2	1	1	0	1	0
23075234	1	1	1	1	0	0	0
23075198	1	1	2	1	0	0	0
23075190	2	2	2	1	1	1	0
23075171	2	1	1	1	0	1	1
23075030	1	2	1	1	0	0	0
23075021	1	2	1	1	0	1	0
23075017	1	1	1	1	0	0	1
23074990	1	1	1	1	0	0	0
23074964	1	1	1	1	0	1	0
23074957	1	1	1	1	0	1	0
23074928	1	2	1	1	0	0	0
23074926	1	1	1	2	0	1	0
23074916	1	1	1	1	0	0	0
23074902	2	1	1	1	0	0	0
23074890	2	2	1	1	0	1	1
23074888	1	2	1	1	0	0	1
23074886	1	2	1	1	0	0	0
23074873	1	1	2	1	0	0	1
23074807	1	2	1	1	0	0	0
23074485	1	1	1	1	1	0	1
23074145	1	1	1	1	0	1	0
23074144	1	1	1	1	0	0	0
23074103	1	1	1	1	0	0	0
23073990	1	1	1	2	0	1	1
23073973	1	2	2	1	0	0	0
23073948	1	1	1	2	0	0	0
23073877	1	1	1	1	0	0	0
23073872	1	1	1	1	0	0	0
23073865	1	1	1	2	1	0	0
23073857	1	1	1	1	0	1	1
23073843	1	1	1	1	0	0	0
23073842	2	1	2	2	0	0	0
23073829	1	1	1	1	0	0	0
23073714	2	2	1	2	0	0	0
23073666	1	2	1	1	1	1	0
23073650	1	1	1	1	0	0	0
23073640	1	2	1	1	0	1	0
23073578	1	1	1	1	1	0	0
23073576	1	2	1	1	0	0	1
23073525	1	1	1	1	0	0	0
23073512	2	2	1	2	0	0	0
23073488	1	1	1	1	0	0	0
23073484	1	1	1	1	0	0	1
23073480	1	1	1	1	0	0	0
23073454	1	1	1	1	0	1	0
23073445	2	1	1	1	0	0	0
23073444	2	2	1	1	0	1	0
23073425	1	2	1	1	0	0	1
23073421	1	1	1	2	0	1	0
23073338	1	2	1	2	0	1	0
23073310	2	2	1	1	1	1	0
23073279	1	1	1	1	0	0	0
23073278	2	1	1	1	0	0	0
23073273	1	2	2	1	0	1	0
23073267	1	2	1	1	0	0	0
23073256	1	2	1	1	0	0	0
23073199	1	1	1	1	1	0	1
23073165	2	1	1	1	0	0	0
23073113	1	1	1	1	0	0	0
23073107	2	1	2	1	0	0	1
23073084	1	2	1	2	1	1	0
23073079	1	2	1	1	0	0	0
23073050	1	2	1	1	1	0	0
23072864	1	1	1	1	0	0	0
23072860	2	2	1	2	0	1	0
23072857	1	2	1	1	0	0	1
23072822	1	2	1	1	0	1	1
23072764	1	2	1	1	0	1	0
23072762	2	2	1	2	0	0	0
23072745	1	1	1	1	0	1	0
23072725	2	2	1	1	0	1	0
23072702	1	1	1	1	0	0	1
23072687	1	1	1	1	0	0	1
23072685	1	2	1	1	0	0	0
23072672	1	1	1	1	1	0	1
23072240	1	1	1	1	0	0	0
23072104	1	1	1	1	0	0	0
23072027	1	2	1	1	0	0	1
23071910	2	1	1	1	0	0	0
23071884	2	1	1	2	1	1	0
23071641	1	1	1	1	0	0	0
23071639	1	2	1	1	1	0	0
23071636	1	1	1	1	0	0	0
23071633	1	1	1	1	1	1	1
23071622	1	1	1	1	0	0	0
23071577	1	1	1	1	0	0	0
23071570	1	1	1	1	1	0	0
23071564	1	1	1	1	0	0	0
23071562	2	2	1	1	0	0	0
23071561	1	2	1	1	1	1	1
23071552	2	1	1	2	0	0	0
23071528	1	1	1	1	0	1	0
23071487	2	2	1	2	0	1	0
23071483	1	1	1	1	0	0	0
23071432	1	1	1	1	0	0	1
23071404	1	2	1	1	0	1	1
23071313	1	2	1	1	0	0	1
23071276	1	1	1	1	0	0	0
23071236	2	1	1	1	0	0	0
23071112	1	2	1	1	0	0	0
23071111	1	2	1	1	0	0	0
23071102	1	1	1	1	0	1	0
23071094	1	2	1	1	0	0	0
23071023	2	1	1	1	1	1	0
23070960	2	2	2	1	0	1	0
23070951	1	2	2	1	0	0	1
23070939	1	2	1	1	0	0	1
23070935	2	1	1	1	0	0	0
23070931	2	1	1	1	0	0	0
23070864	1	2	1	1	0	0	0
23070851	1	1	1	1	0	0	0
23070850	1	1	1	1	0	0	0
23070848	1	1	1	2	0	1	0
23070800	2	2	1	2	0	0	0
23070753	2	1	1	1	0	1	0
23070660	1	2	1	1	0	1	0
23070642	2	2	2	1	0	1	0
23070586	2	2	2	1	0	1	0
23070382	1	2	1	1	1	1	0
23070343	1	1	1	2	0	1	0
23070299	1	1	2	1	0	0	1
23070281	1	2	1	2	1	1	1
23070099	2	1	2	1	0	1	0
23070007	2	1	2	1	0	0	0
23069996	1	1	1	1	0	0	0
23069954	1	1	1	1	0	0	1
23069900	1	1	1	2	1	0	0
23069891	1	2	1	1	0	0	0
23069876	1	1	1	1	0	1	0
23069812	1	2	1	1	0	0	1
23069756	1	2	1	1	0	0	0
23069465	2	2	2	2	1	1	0
23069405	1	2	1	2	0	0	0
23069369	1	2	1	2	1	0	0
23069343	1	1	1	1	0	0	0
23069342	2	2	2	1	0	0	0
23069339	1	1	1	1	0	1	0
23069332	2	1	1	1	0	0	0
23069324	2	1	1	1	0	0	0
23069221	1	2	1	1	0	0	0
23069214	1	2	1	1	1	0	0
23069190	1	1	1	1	0	0	1
23069151	1	2	1	1	0	1	0
23069116	1	1	2	2	0	1	0
23069090	2	2	1	1	1	1	0
23069062	1	2	1	1	0	0	1
23069035	1	1	1	1	0	0	1
23069002	1	1	1	2	1	1	0
23068994	1	2	1	1	0	0	0
23068955	1	2	1	1	0	1	0
23068924	2	2	1	1	0	0	0
23068843	1	1	1	1	0	0	0
23068830	2	1	1	1	0	1	0
23068823	1	2	2	1	0	0	0
23068816	1	1	1	2	0	0	1
23068798	1	1	1	1	0	1	0
23068774	2	2	1	1	1	1	0
23068768	1	2	1	2	0	1	1
23068741	1	1	1	1	1	1	0
23068736	1	1	1	1	0	1	1
23068673	2	1	1	1	1	0	0
23068660	1	1	1	1	0	1	1
23068615	1	2	1	1	0	0	0
23068612	1	2	1	2	0	1	0
23068611	2	1	1	1	0	1	0
23068564	1	1	1	1	0	1	1
23068509	1	1	1	1	1	0	0
23068378	1	2	1	1	0	0	1
23068377	1	2	1	1	0	0	0
23068358	1	1	1	1	0	0	0
23068345	1	2	1	2	0	1	0
23068339	2	1	1	1	0	0	0
23068243	1	2	1	1	0	0	0
23068241	2	1	1	1	1	1	0
23068234	1	2	1	1	0	0	0
23068149	1	1	1	1	1	0	0
23068103	1	2	1	1	1	0	0
23068083	1	2	1	1	0	0	0
23068082	1	1	1	1	0	0	0
23068077	1	2	2	1	0	0	0
23068045	1	1	1	1	1	0	0
23067740	1	2	1	1	0	1	0
23067703	1	2	1	1	0	1	0
23067663	2	2	1	1	1	0	0
23067644	1	1	1	1	0	1	0
23067631	1	1	1	1	0	0	0
23067503	2	2	1	2	1	1	0
23067497	1	1	1	1	0	0	0
23067428	1	2	1	1	0	0	0
23067415	2	2	2	1	0	1	0
23067217	1	2	1	2	0	1	0
23067111	1	1	1	2	1	0	0
23067051	2	2	1	1	1	1	0
23067019	2	1	2	1	0	0	0
23066936	1	2	1	2	0	1	0
23066819	2	1	1	1	0	0	0
23066792	1	2	1	1	0	1	0
23066773	1	1	1	1	0	0	0
23066756	1	1	1	1	0	0	0
23066717	2	2	2	2	0	1	0
23066712	1	1	1	1	0	0	0
23066704	2	1	1	1	0	0	0
23066668	1	2	1	1	0	0	1
23066662	1	1	1	1	0	0	0
23066657	1	1	2	1	1	0	1
23066642	1	2	1	1	0	0	0
23066639	1	1	2	2	0	0	0
23066613	1	1	1	1	0	0	1
23066580	2	2	1	1	0	1	0
23066559	2	1	1	1	0	0	1
23066551	1	2	1	1	0	0	0
23066548	1	1	1	1	0	0	0
23066503	1	2	2	2	1	1	0
23066481	1	2	1	1	1	0	0
23066451	1	1	1	1	0	1	0
23066431	2	2	1	1	0	0	0
23066410	1	1	1	1	0	0	0
23066373	1	1	1	1	0	1	0
23066360	1	2	1	1	1	1	0
23066330	1	1	1	1	0	0	0
23066309	1	2	1	1	0	0	0
23066300	1	1	1	1	0	0	0
23066270	1	1	1	1	0	0	0
23066249	2	1	1	1	0	0	0
23066245	1	1	1	1	0	1	0
23066138	1	2	1	1	0	1	1
23066064	1	2	1	1	0	0	0
23065990	1	2	2	2	0	1	0
23065942	1	2	1	1	0	0	1
23065929	2	2	2	1	0	0	0
23065837	1	1	1	2	0	1	0
23065835	1	2	1	1	0	1	0
23065826	2	2	2	1	0	1	0
23065760	1	1	1	1	0	0	0
23065754	1	2	1	2	0	1	0
23065740	1	2	1	1	0	0	1
23065700	1	2	1	1	0	1	0
23065663	1	1	2	1	1	0	1
23065576	1	1	1	1	0	0	0
23065272	1	1	1	1	0	0	0
23065243	1	1	1	1	0	0	1
23064980	2	2	2	1	0	1	0
23064960	2	1	1	1	0	0	0
23064869	1	1	1	1	0	1	0
23064751	2	1	1	1	0	0	0
23064737	1	2	1	1	0	0	1
23064720	1	2	1	1	0	0	1
23064682	1	1	1	1	0	0	0
23064663	1	1	1	1	0	0	0
23064648	2	1	1	1	0	1	0
23064641	2	2	1	1	1	0	0
23064640	1	2	1	1	0	1	0
23064633	2	1	1	1	0	0	0
23064631	1	1	1	1	0	0	1
23064608	1	2	1	1	0	0	0
23064585	1	2	1	1	0	1	0
23064584	1	1	1	2	0	1	0
23064501	2	2	1	1	0	1	0
23064434	1	2	1	1	0	0	0
23064393	1	1	1	1	1	0	0
23064353	1	1	1	1	0	0	0
23064308	2	1	1	1	1	0	1
23064307	1	1	1	1	0	0	0
23064287	1	1	1	2	0	1	0
23064190	1	1	1	1	0	1	0
23064175	1	2	1	2	0	1	0
23064170	1	1	1	1	0	0	0
23064169	1	1	1	1	0	0	1
23064131	1	2	1	1	0	0	1
23064127	1	1	1	1	0	0	0
23064076	1	1	1	1	1	0	0
23064058	1	1	1	1	0	0	0
23063973	1	1	1	1	0	0	1
23063970	1	1	1	1	1	1	0
23063853	1	1	1	1	0	0	0
23063674	1	2	1	2	0	1	0
23063636	1	2	1	1	0	0	0
23063601	2	2	2	2	0	1	1
23063598	1	2	1	1	1	0	0
23063395	1	2	2	1	0	1	0
23063369	1	1	1	1	0	0	0
23063302	1	2	1	1	0	0	1
23063268	1	1	1	1	0	1	1
23063111	1	2	1	1	0	0	1
23063042	2	1	1	1	0	1	0
23062978	1	1	1	1	0	1	0
23062974	1	1	1	1	0	0	0
23062960	1	1	1	1	0	0	0
23062905	1	1	1	1	0	0	1
23062886	1	1	1	1	0	0	1
23062747	1	1	1	1	0	0	0
23062709	1	1	1	1	0	1	0
23062504	1	2	1	1	0	0	0
23062470	1	2	1	1	0	0	0
23062465	2	2	1	1	0	1	0
23062439	2	1	1	1	0	0	1
23062438	1	2	1	2	0	1	1
23062427	1	1	2	1	0	0	0
23062399	1	1	1	1	0	0	1
23062396	1	2	2	1	0	0	1
23062381	2	2	1	1	0	1	1
23062373	1	1	1	1	0	1	0
23062356	1	1	1	1	0	1	0
23062355	1	1	1	2	1	1	0
23062297	1	1	1	1	0	1	0
23062284	2	2	1	1	0	0	0
23062281	1	2	1	1	0	0	0
23062236	1	2	1	1	0	0	1
23062234	2	1	1	1	0	0	1
23062145	2	1	1	2	0	1	0
23062135	1	1	1	1	0	0	0
23062059	1	1	1	1	0	0	1
23061993	2	1	1	1	0	0	1
23061988	1	1	1	2	1	0	1
23061963	1	1	1	1	0	0	0
23061905	1	1	1	1	0	0	0
23061795	1	2	1	1	0	0	0
23061785	1	2	1	1	0	1	0
23061783	1	2	1	1	1	0	1
23061735	1	1	1	1	0	1	1
23061673	2	2	1	1	0	1	0
23061618	1	1	1	1	0	1	0
23061615	2	2	2	1	0	1	0
23061568	2	2	1	1	0	0	0
23061565	1	2	1	1	0	1	0
23061496	1	1	2	1	0	0	0
23061474	2	1	1	2	0	0	0
23061312	1	2	1	1	0	0	0
23061303	2	1	1	1	0	0	0
23061153	2	2	1	2	0	1	0
23061065	2	2	1	1	0	0	0
23061049	1	1	1	1	0	0	0
23060667	2	1	1	1	0	1	0
23060657	2	2	1	1	0	1	0
23060456	2	2	2	1	0	0	0
23060410	2	2	1	1	0	1	0
23060372	1	1	1	1	0	0	0
23060103	1	1	1	1	0	0	0
23060086	1	2	1	1	0	1	0
23060072	1	2	2	1	0	0	1
23060053	1	1	1	1	0	1	0
23060028	2	1	1	1	0	0	0
23060000	2	1	1	1	0	0	0
23059963	1	1	1	1	0	0	0
23059929	1	1	1	1	0	0	0
23059873	1	1	1	1	0	0	0
23059849	1	1	1	1	0	1	0
23059817	1	1	1	1	0	0	1
23059770	1	2	1	1	0	0	0
23059766	2	1	1	1	0	0	0
23059763	2	1	1	1	0	0	0
23059708	2	2	1	1	1	1	0
23059676	1	2	1	1	0	0	1
23059675	1	1	1	1	0	1	0
23059671	2	1	1	1	1	0	0
23059667	1	2	1	1	0	0	0
23059665	2	1	1	1	0	1	0
23059657	1	1	1	1	0	0	0
23059634	2	1	1	1	0	0	0
23059622	1	2	1	2	0	1	0
23059482	2	1	2	1	0	0	0
23059419	1	1	1	1	1	0	0
23059410	1	2	1	1	0	1	0
23059356	1	1	1	1	0	0	0
23059323	1	1	1	1	0	0	0
23059310	2	1	1	1	0	0	0
23059308	2	2	2	1	0	0	0
23059298	1	1	1	2	1	1	1
23059291	1	2	1	1	0	1	0
23059289	2	1	1	1	1	1	0
23059188	2	1	2	2	1	0	0
23059184	2	1	1	1	0	1	0
23059176	1	1	1	1	0	1	0
23059170	1	1	1	1	0	1	0
23059166	2	1	1	1	0	0	0
23059165	1	2	1	2	0	1	0
23059110	1	1	1	1	0	0	0
23059107	1	1	1	1	1	0	1
23059053	1	2	1	2	1	1	1
23059022	1	1	1	2	1	1	0
23059006	1	1	1	1	0	1	0
23058998	1	1	1	1	0	0	0
23058974	1	1	1	1	0	0	0
23058958	2	1	1	1	0	1	0
23058947	2	2	2	1	0	1	0
23058945	1	2	1	1	0	0	0
23058894	2	1	1	2	0	1	1
23058714	1	1	1	1	0	0	0
23058636	2	2	2	2	0	1	0
23058585	1	1	1	1	0	0	0
23058308	1	1	1	1	0	0	1
23058284	2	2	1	2	0	1	0
23058276	1	1	1	1	0	0	0
23058231	2	1	1	1	0	0	0
23058225	1	1	2	1	0	0	0
23058180	1	1	1	1	1	1	0
23058143	1	1	1	1	1	0	0
23058112	1	1	1	2	0	0	0
23058066	2	2	1	2	1	1	0
23058046	1	1	1	1	0	0	0
23057908	1	2	1	1	0	0	1
23057780	1	2	1	1	0	0	0
23057718	1	1	1	1	0	0	1
23057687	1	2	1	1	1	1	0
23057581	1	1	1	1	0	0	0
23057573	1	1	1	1	0	0	0
23057564	1	1	2	1	0	0	0
23057555	1	2	1	1	0	1	0
23057550	2	1	1	1	0	0	0
23057537	1	1	1	1	0	0	0
23057515	2	2	2	1	0	0	0
23057512	1	2	1	1	0	0	0
23057492	1	2	2	1	0	0	0
23057478	1	1	1	1	0	0	0
23057461	1	1	1	1	0	0	0
23057449	1	1	1	1	0	0	1
23057424	1	2	1	1	0	0	0
23057388	2	1	1	1	0	0	0
23057309	1	1	1	1	0	0	0
23057302	1	2	1	2	1	1	0
23057285	1	1	1	1	0	0	0
23057239	1	1	1	1	0	0	1
23057138	2	1	1	1	0	1	0
23057016	1	1	2	1	0	0	1
23056962	1	2	1	1	0	1	0
23056903	1	1	1	1	0	0	0
23056796	1	1	1	1	0	1	1
23056739	2	2	1	1	0	1	0
23056689	1	1	2	2	0	0	1
23056675	1	2	2	1	1	1	0
23056567	1	2	1	1	0	1	1
23056565	1	1	1	1	0	0	0
23056557	1	1	1	1	0	1	0
23056557	1	2	2	1	0	1	0
23056556	1	1	1	1	0	1	0
23056552	1	1	1	1	0	0	0
23056440	2	2	1	1	0	0	0
23056418	1	1	1	1	0	1	1
23056365	1	2	1	2	0	0	0
23056314	2	2	1	1	0	1	0
23056280	1	2	1	1	0	0	0
23056275	1	1	1	1	0	1	0
23056224	2	1	1	1	0	1	0
23056127	2	2	1	1	1	1	0
23056090	1	2	1	1	0	0	0
23055921	2	2	1	1	1	1	0
23055865	1	2	1	1	0	1	1
23055832	1	2	1	1	0	1	0
23055753	2	2	1	2	0	0	0
23055741	2	1	1	1	0	1	0
23055666	1	1	1	1	0	0	0
23055647	2	2	1	2	0	1	0
23055643	1	1	1	2	0	1	0
23055621	2	1	2	2	0	1	0
23055615	1	2	1	2	0	0	0
23055613	1	1	1	1	0	0	0
23055597	1	1	1	1	0	0	0
23055577	1	1	1	1	0	1	0
23055557	1	2	1	1	0	1	1
23055550	1	2	1	1	0	1	0
23055455	1	2	1	1	0	0	0
23055270	1	2	1	2	0	0	0
23055198	1	2	1	1	1	1	0
23055185	1	1	1	1	0	0	0
23055180	1	2	1	1	1	0	0
23055160	1	2	1	1	0	0	0
23055148	1	1	1	2	0	0	0
23054999	2	1	1	1	0	0	0
23054887	1	1	1	1	0	1	0
23054880	2	1	1	1	0	0	0
23054782	1	1	1	1	0	0	0
23054723	1	1	1	1	0	0	0
23054713	1	1	2	1	0	1	1
23054548	2	2	1	1	0	1	0
23054261	1	2	1	1	0	1	0
23054253	1	1	1	1	0	0	0
23054163	2	1	1	2	0	1	0
23054121	2	1	1	1	0	0	1
23054068	1	1	1	1	0	0	1
23054067	1	1	1	1	0	0	0
23054056	1	1	1	1	0	0	0
23054028	1	2	1	1	0	1	0
23054006	2	1	1	1	0	0	1
23053645	2	1	1	1	0	0	0
23053636	2	2	1	1	0	1	0
23053607	1	1	1	1	0	0	0
23053572	1	2	1	1	0	0	0
23053560	1	1	1	1	1	0	1
23053557	2	2	2	1	0	1	1
23053536	1	1	1	1	0	1	0
23053442	1	2	1	1	0	0	0
23053401	2	2	2	2	1	1	0
23053357	1	2	1	1	0	1	0
23053306	2	1	2	1	0	0	0
23053044	2	2	1	1	0	0	0
23052969	1	2	2	2	0	1	0
23052899	1	1	1	1	1	0	0
23052871	1	1	1	2	0	1	0
23052867	1	2	1	1	0	1	0
23052820	1	1	2	1	0	0	0
23052819	1	2	1	1	0	1	0
23052784	1	2	1	1	0	0	1
23052763	1	2	1	1	0	0	0
23052743	2	2	1	1	1	1	0
23052735	1	2	1	1	1	1	0
23052733	1	1	1	1	0	0	1
23052712	1	1	1	1	0	1	0
23052641	1	2	1	1	0	0	0
23052612	1	1	1	1	0	0	0
23052594	1	1	1	1	0	0	0
23052570	1	1	1	1	0	1	1
23052527	2	1	2	1	0	1	0
23052468	2	2	1	1	0	0	0
23052421	1	2	1	1	1	0	1
23052420	1	2	2	1	0	0	0
23052416	1	2	1	1	0	0	1
23052401	1	2	1	1	0	1	0
23052314	1	2	1	1	1	0	0
23052313	1	2	2	1	0	0	1
23052206	1	1	1	1	0	0	0
23052149	1	1	1	1	0	0	0
23051959	1	1	1	1	0	0	0
23051888	1	1	1	1	0	0	0
23051880	1	1	2	1	0	0	1
23051780	1	2	2	1	0	0	0
23051747	2	2	1	1	0	1	0
23051695	1	1	1	1	1	0	0
23051648	1	2	2	1	1	0	1
23051540	2	1	1	1	0	1	0
23051408	1	2	1	1	0	1	0
23051297	1	1	1	1	1	0	1
23051294	1	2	1	1	0	1	0
23051278	1	1	1	1	0	0	0
23051108	1	1	1	2	0	1	1
23051085	1	2	1	1	0	0	0
23051081	2	1	2	1	0	0	0
23051055	1	1	2	2	0	1	0
23050870	1	1	1	1	1	0	0
23050851	1	2	1	1	0	1	1
23050774	1	1	1	1	0	0	0
23050761	1	1	1	1	0	0	1
23050739	1	1	1	2	0	1	0
23050733	2	2	1	1	0	1	0
23050728	1	1	1	1	0	0	1
23050727	2	2	1	1	0	0	0
23050689	2	1	1	1	0	0	0
23050661	2	2	1	1	0	0	0
23050657	1	1	1	1	0	0	0
23050555	1	2	1	1	0	0	1
23050480	1	1	1	2	0	0	1
23050458	1	2	1	1	0	1	0
23050418	1	2	1	2	1	1	0
23050402	1	2	1	1	0	0	1
23050400	1	1	1	1	0	1	0
23050391	1	1	1	1	0	1	0
23050389	1	1	1	1	0	0	0
23050386	1	1	1	1	1	0	0
23050359	2	1	1	1	0	1	0
23050324	1	1	1	1	0	0	0
23050300	1	2	2	1	0	0	0
23050284	1	1	2	2	0	0	0
23050183	1	1	1	1	0	1	1
23050150	1	1	1	1	0	1	0
23050141	1	1	1	1	0	0	1
23050091	1	2	1	1	0	0	0
23050075	1	1	1	1	0	0	0
23050065	1	2	1	2	0	1	0
23050017	1	2	1	1	0	1	1
23050015	1	2	1	1	0	0	1
23050014	1	1	1	2	0	0	0
23049996	1	2	1	1	0	0	1
23049991	1	1	1	2	0	0	1
23049984	1	2	1	1	0	0	0
23049818	1	1	1	1	0	0	0
23049815	1	2	1	1	0	0	1
23049809	1	1	1	1	0	0	0
23049805	1	1	1	1	1	1	0
23049754	1	1	1	1	0	0	1
23049744	1	1	1	2	1	1	0
23049678	1	2	1	1	1	1	1
23049606	1	2	2	1	0	1	0
23049600	1	1	1	2	0	0	0
23049562	2	2	1	2	0	1	0
23049445	2	1	1	1	0	1	0
23049360	1	2	1	1	0	0	0
23049217	1	2	1	1	0	1	0
23049130	1	1	1	1	0	0	0
23049055	1	1	2	1	1	0	1
23049052	1	2	1	1	0	1	1
23048954	1	1	1	1	0	0	1
23048951	1	2	1	1	0	0	1
23048719	1	2	1	1	1	1	0
23048713	1	2	1	1	0	0	0
23048649	1	2	1	1	0	1	0
23048618	1	1	1	1	0	0	0
23048424	2	2	1	1	1	1	0
23048374	1	1	1	1	0	0	0
23048372	1	2	1	1	0	0	1
23048367	1	1	1	1	0	1	0
23048357	1	1	1	2	0	1	0
23048174	1	1	1	1	0	0	0
23048150	1	1	1	2	0	0	0
23048065	1	1	1	1	0	0	0
23048030	1	1	1	1	0	1	0
23048002	1	2	1	1	0	0	0
23047989	1	1	1	1	0	0	1
23047976	1	2	1	1	0	1	0
23047967	1	1	2	1	0	0	0
23047934	1	1	1	1	0	1	0
23047919	2	1	1	1	0	0	0
23047884	1	1	1	1	1	1	0
23047881	1	1	1	1	0	0	1
23047880	1	2	2	1	0	0	0
23047852	1	2	1	2	0	0	0
23047838	1	1	1	1	0	0	0
23047720	1	2	1	1	0	0	1
23047717	1	2	1	1	0	0	0
23047519	1	2	1	2	0	1	0
23047504	1	1	1	1	0	0	0
23047502	1	2	1	1	0	0	0
23047483	1	2	1	2	0	1	1
23047172	1	2	1	1	0	0	0
23047154	1	2	1	1	0	0	0
23047019	2	1	2	1	0	1	0
23046860	1	1	1	1	0	1	1
23046846	1	2	1	2	1	1	0
23046817	2	1	1	1	1	0	0
23046740	1	2	2	1	0	1	0
23046507	1	2	1	1	0	0	1
23046420	2	1	1	1	1	0	0
23046394	1	1	1	1	0	0	0
23046358	1	2	1	1	0	0	0
23046330	1	1	2	2	0	0	0
23046291	1	1	1	1	1	0	1
23046289	1	1	1	1	1	0	1
23046281	1	1	1	2	0	0	0
23046232	1	1	2	1	0	0	1
23046231	1	2	1	1	0	1	0
23046119	1	2	2	1	0	1	0
23046115	1	1	1	1	0	1	0
23046114	1	1	1	1	0	0	0
23046096	1	1	1	1	0	0	0
23046073	1	2	1	1	0	0	0
23046070	1	1	1	1	0	0	0
23045991	1	1	1	1	0	1	1
23045968	1	1	1	1	0	1	0
23045960	1	1	1	1	0	1	0
23045934	1	1	1	1	0	0	0
23045858	1	2	1	1	1	1	1
23045850	1	1	1	1	0	1	0
23045795	2	1	1	1	0	0	0
23045785	1	2	1	1	0	1	0
23045774	1	2	1	2	0	0	0
23045733	1	1	1	1	0	0	0
23045726	1	2	1	1	0	1	0
23045702	1	1	1	1	1	1	0
23045675	1	1	1	1	0	0	0
23045646	1	1	1	2	0	0	1
23045632	1	2	1	2	0	1	0
23045551	1	1	1	1	0	0	0
23045480	1	2	1	1	1	1	1
23045425	1	1	1	2	0	1	0
23045207	2	2	1	1	0	0	0
23045187	1	2	1	1	1	1	1
23045102	1	1	1	1	0	0	1
23044935	1	1	1	1	0	0	0
23044823	1	2	1	1	0	1	0
23044811	1	1	1	1	0	1	0
23044731	1	2	1	2	0	1	0
23044696	2	1	1	1	0	1	0
23044693	1	1	1	1	0	0	0
23044649	1	1	1	1	0	0	0
23044625	2	2	1	2	0	1	0
23044593	2	1	1	1	0	0	0
23044576	1	1	1	1	0	0	0
23044563	2	1	1	1	0	1	0
23044527	2	1	1	1	0	0	0
23044525	1	1	1	2	0	0	0
23044292	2	2	1	1	0	0	0
23044283	1	2	1	1	0	0	0
23044200	1	1	1	2	0	1	1
23044149	2	2	1	1	0	0	0
23044139	2	1	1	1	0	1	0
23044117	2	1	1	1	0	0	0
23044115	2	2	2	1	0	0	0
23044093	2	1	1	2	0	1	0
23044084	1	1	2	1	1	1	0
23044023	1	2	2	1	0	1	0
23043997	1	1	1	1	0	0	0
23043978	1	2	1	1	0	0	1
23043836	1	1	1	1	0	0	1
23043792	1	2	2	1	1	1	1
23043742	1	2	1	1	0	0	0
23043673	1	2	1	1	0	1	0
23043625	1	1	1	2	0	0	0
23043527	2	1	1	2	0	1	0
23043513	1	2	2	2	0	1	0
23043454	2	1	1	1	0	0	0
23043441	2	1	1	2	0	1	0
23043407	2	1	1	1	0	1	0
23043382	2	1	2	1	0	1	0
23043345	2	2	1	1	0	1	0
23043344	1	1	1	1	0	0	0
23043315	2	2	1	1	0	1	0
23043219	1	2	1	1	0	0	0
23043150	2	1	2	1	0	0	0
23043143	1	1	1	1	0	0	1
23043032	1	2	1	2	1	1	0
23042975	2	2	2	1	1	1	0
23042962	2	2	2	1	0	0	0
23042946	1	2	1	1	0	0	0
23042926	1	2	1	1	0	0	0
23042882	2	1	1	1	0	1	0
23042737	2	1	1	1	0	0	0
23042730	1	2	1	1	0	1	0
23042605	1	2	1	1	0	0	0
23042459	1	2	1	1	0	0	0
23042233	2	1	1	1	0	0	0
23042226	2	1	1	1	0	0	0
23042071	1	2	1	1	0	0	1
23042004	2	1	1	1	1	0	0
23041922	1	2	1	1	0	0	0
23041907	1	1	1	1	0	0	0
23041897	1	1	1	1	0	0	1
23041891	1	2	1	1	0	0	0
23041872	2	1	1	1	0	1	0
23041868	1	1	1	1	0	0	1
23041833	1	1	1	1	0	1	0
23041818	1	2	1	1	1	1	1
23041809	1	2	1	1	0	0	0
23041806	1	1	1	1	0	0	0
23041799	1	1	1	1	0	0	0
23041779	1	1	1	1	0	0	0
23041714	2	2	1	1	0	0	0
23041686	1	1	1	1	0	0	0
23041556	1	1	1	1	0	0	0
23041548	2	1	2	1	0	1	0
23041487	1	2	1	1	0	1	1
23041341	1	2	1	1	0	1	0
23041318	1	1	1	1	0	0	0
23041253	1	1	1	1	0	0	0
23041216	1	1	1	1	0	0	0
23041198	2	1	1	1	0	1	0
23041060	1	2	1	1	1	0	0
23040894	2	2	1	1	0	0	0
23040882	2	2	1	1	0	1	0
23040861	1	1	1	1	0	0	0
23040824	1	1	1	1	0	0	0
23040750	1	1	1	2	1	1	0
23040733	1	1	1	1	0	0	0
23040711	2	1	1	2	0	0	0
23040707	1	2	1	1	0	0	0
23040695	1	1	1	1	0	0	0
23040621	1	1	1	2	0	0	1
23040403	1	1	1	1	0	0	0
23040346	1	1	1	1	0	0	0
23040281	2	2	1	1	0	1	0
23040226	1	2	1	1	0	1	0
23040212	1	1	2	1	0	0	0
23040069	1	1	1	1	0	0	0
23040061	2	1	1	1	0	1	0
23040032	2	1	1	1	0	0	0
23039998	1	2	1	2	0	0	0
23039973	2	1	1	1	0	1	0
23039964	1	2	1	1	1	0	0
23039956	1	2	1	1	0	0	0
23039950	1	1	1	1	0	0	0
23039926	1	1	1	1	0	0	0
23039863	1	1	1	1	0	0	0
23039852	2	2	2	2	0	1	0
23039767	2	1	1	1	0	1	0
23039616	1	1	1	1	0	0	0
23039551	1	2	1	1	0	0	1
23039545	2	2	2	1	0	0	0
23039490	2	1	2	1	1	0	0
23039425	1	2	1	1	0	0	0
23039396	1	2	1	2	0	1	0
23039382	1	1	1	1	0	0	0
23039375	1	1	1	1	0	0	0
23039371	1	1	1	1	0	1	1
23039331	1	2	1	1	0	0	0
23039266	1	1	1	1	0	0	0
23039238	2	1	1	1	1	1	0
23039229	1	1	1	2	0	0	0
23039191	1	1	2	1	0	0	0
23039170	1	2	1	1	0	0	1
23039160	1	2	1	2	1	1	0
23039046	2	2	2	1	0	1	0
23039008	1	1	1	2	0	0	0
23038869	1	2	1	1	0	0	1
23038866	1	2	2	1	0	0	0
23038861	1	1	1	1	0	0	0
23038852	1	1	1	1	0	0	1
23038842	1	1	1	1	0	0	0
23038840	1	1	1	1	0	0	0
23038838	1	1	1	1	0	0	0
23038837	1	1	1	1	0	0	1
23038827	1	2	1	2	0	1	0
23038737	1	2	1	1	0	0	1
23038672	1	1	2	1	0	0	1
23038534	1	2	1	1	0	0	1
23038482	1	1	2	1	0	1	0
23038478	1	2	1	1	0	0	1
23038471	2	2	1	1	0	0	0
23038457	1	1	1	1	0	1	0
23038340	1	1	1	1	1	0	0
23038188	1	1	1	1	0	0	0
23038157	2	1	1	2	1	1	0
23037963	2	2	1	1	1	1	0
23037959	1	1	1	1	0	0	0
23037908	1	1	2	1	0	0	1
23037888	1	1	1	1	0	0	0
23037874	2	1	1	1	1	1	0
23037811	1	1	1	2	0	0	0
23037778	1	1	1	1	0	0	0
23037744	1	1	1	1	0	0	0
23037423	2	2	2	1	1	1	0
23037327	1	2	1	1	1	0	1
23037313	1	1	1	1	1	1	0
23037308	1	1	1	1	0	0	1
23037300	2	1	1	1	0	0	0
23037289	1	1	1	1	0	0	0
23037251	2	1	1	1	1	1	0
23037250	1	2	1	2	0	1	0
23037201	1	1	1	1	0	0	1
23037190	1	2	1	1	0	0	1
23037155	1	1	2	1	0	0	0
23037047	1	1	2	1	1	0	0
23037036	1	1	1	1	0	0	0
23037012	2	2	1	1	0	0	0
23036991	1	2	1	2	0	1	0
23036808	1	1	1	2	0	1	1
23036785	1	2	1	1	0	0	0
23036675	1	2	1	2	0	1	0
23036623	1	1	2	2	0	1	0
23036619	2	1	2	1	0	0	0
23036615	2	2	1	1	0	1	0
23036593	2	2	1	1	1	0	0
23036572	2	2	1	1	0	0	0
23036511	1	1	1	1	0	0	1
23036502	1	2	1	1	0	0	0
23036228	1	1	1	2	0	1	0
23036219	1	1	1	1	0	0	0
23036114	2	1	1	1	0	0	0
23036079	2	2	1	1	0	1	0
23036047	1	1	1	1	0	0	0
23036041	2	1	1	1	0	1	0
23036024	1	1	1	1	0	0	1
23035989	1	2	2	1	0	0	0
23035984	2	2	2	1	0	1	0
23035982	1	2	1	2	0	1	1
23035970	1	1	1	1	0	0	0
23035957	2	2	1	1	0	0	0
23035956	2	1	1	1	0	0	1
23035818	1	1	2	1	0	0	0
23035579	1	1	1	2	0	0	0
23035459	1	2	1	1	0	0	0
23035388	1	2	1	1	0	1	0
23035271	1	2	1	1	0	0	0
23035216	2	2	1	2	0	1	0
23035112	2	1	1	1	0	0	0
23035065	1	1	1	1	0	0	0
23035062	1	1	2	1	0	1	0
23035048	1	1	1	2	0	0	0
23035028	2	1	2	1	1	0	0
23035004	1	1	1	1	0	1	0
23034985	1	2	2	1	0	1	1
23034977	1	2	1	1	0	1	0
23034946	1	1	1	1	0	0	1
23034914	1	1	1	1	0	0	0
23034880	1	1	1	1	0	0	0
23034877	1	2	1	2	0	0	0
23034858	1	1	1	1	0	0	0
23034854	1	2	1	1	0	1	0
23034843	1	1	2	1	0	0	0
23034842	1	1	1	2	0	0	0
23034816	2	2	1	2	0	1	0
23034803	2	1	1	1	0	1	1
23034780	2	1	1	1	0	0	1
23034759	2	2	2	1	0	0	0
23034749	1	1	1	1	0	0	0
23034622	1	1	1	1	0	0	0
23034604	1	1	1	1	0	0	0
23034546	1	1	1	1	0	0	0
23034400	1	1	2	2	0	0	0
23034377	1	2	1	2	0	1	0
23034324	1	2	1	1	0	0	0
23034302	2	1	1	1	1	0	0
23034283	1	1	1	1	0	1	0
23034260	2	1	1	1	0	0	0
23034150	2	1	1	1	0	0	0
23034126	1	2	1	1	0	1	1
23033562	2	1	1	1	0	0	0
23033471	1	1	1	1	0	0	0
23033441	1	2	2	2	0	1	0
23033194	2	2	1	1	0	1	0
23033171	1	1	1	1	0	0	1
23033004	2	1	1	2	0	1	1
23032986	1	2	1	2	0	1	0
23032975	1	1	1	1	1	1	1
23032957	2	1	1	2	0	1	0
23032942	1	2	2	1	0	0	0
23032876	1	1	1	1	0	0	0
23032837	1	2	1	1	0	1	0
23032756	2	2	2	2	1	1	0
23032640	1	2	1	1	0	0	0
23032635	1	2	1	2	0	1	0
23032600	1	2	1	1	0	0	1
23032551	1	1	2	1	0	1	0
23032501	2	2	1	1	0	0	0
23032478	2	1	1	1	0	0	0
23032470	1	1	1	2	0	0	0
23032410	1	2	1	1	0	1	0
23032373	1	1	1	1	1	1	0
23032363	1	2	1	1	0	0	0
23032352	1	1	1	1	0	1	0
23032318	2	2	1	1	0	0	0
23032206	1	1	1	1	0	1	0
23032155	1	2	1	1	1	0	0
23032141	1	2	1	1	0	0	0
23032125	1	2	2	1	1	1	1
23032098	1	1	1	1	0	0	1
23032080	1	1	1	1	0	0	1
23032004	1	1	1	1	0	0	0
23031986	2	2	1	1	0	0	0
23031938	2	1	1	1	0	1	0
23031926	2	1	1	1	0	0	0
23031797	1	1	1	1	0	0	1
23031796	1	1	1	1	1	1	0
23031787	1	2	1	1	0	1	0
23031766	1	2	1	1	1	1	0
23031760	1	1	1	1	0	1	0
23031721	1	2	1	2	0	1	1
23031711	1	1	1	2	0	0	0
23031701	2	1	1	1	1	1	0
23031690	1	1	1	1	0	0	0
23031471	1	2	2	2	0	1	0
23031337	1	1	1	1	0	0	0
23031321	1	1	1	1	0	0	0
23031314	1	1	1	1	0	0	0
23031302	2	1	1	1	1	1	0
23031277	2	1	1	1	0	0	0
23031132	1	2	1	2	0	0	0
23031014	1	2	2	2	0	1	0
23030978	1	1	1	1	0	1	0
23030801	1	2	2	2	0	1	0
23030799	2	2	1	1	0	1	0
23030793	1	2	1	2	0	0	0
23030726	1	1	1	1	1	1	0
23030719	1	1	1	1	0	0	1
23030702	1	1	1	1	1	1	0
23030632	1	2	1	1	0	0	0
23030622	1	1	1	1	0	0	0
23030549	1	1	1	1	0	0	0
23030511	1	1	1	1	0	1	0
23030504	2	2	1	1	0	1	0
23030368	1	2	2	1	1	1	1
23030273	1	1	1	1	1	0	1
23030270	1	1	1	1	0	0	1
23030259	1	2	1	1	0	0	0
23030144	1	2	1	1	0	0	0
23030083	1	1	1	1	0	0	0
23029985	1	1	1	1	0	0	0
23029928	1	1	1	1	0	0	0
23029911	1	2	1	1	0	0	1
23029895	1	1	1	1	0	0	0
23029853	1	2	1	1	0	0	1
23029818	1	2	1	1	0	0	1
23029758	1	2	1	1	0	0	1
23029733	1	1	1	1	0	1	1
23029658	1	1	1	1	0	0	0
23029605	2	2	1	1	0	1	1
23029474	1	2	1	1	0	0	0
23029459	1	2	1	1	0	0	0
23029421	1	2	1	1	0	0	0
23029396	1	2	1	1	0	0	0
23029376	1	1	2	1	0	0	0
23029347	1	1	1	1	0	0	0
23029271	1	1	2	2	0	0	1
23029249	2	1	2	2	0	1	0
23029054	2	1	1	1	0	1	0
23028972	1	2	1	1	0	0	0
23028968	1	1	1	1	0	0	0
23028847	1	1	1	1	1	1	0
23028824	1	1	1	1	0	0	0
23028712	1	1	1	1	0	0	0
23028669	1	2	1	2	0	0	1
23028463	1	1	1	1	0	0	0
23028451	1	1	1	1	0	1	0
23028396	1	2	1	1	0	0	0
23028371	1	1	1	1	0	1	0
23028318	1	1	1	1	0	0	0
23028261	1	1	1	1	0	0	0
23028252	1	1	1	1	0	0	1
23028218	2	1	1	1	0	0	0
23028213	1	1	1	1	0	0	0
23028167	1	1	1	1	0	0	0
23028120	1	2	1	1	0	0	0
23028108	1	1	1	1	0	1	0
23028102	1	1	1	2	0	1	0
23028089	1	1	1	1	0	0	1
23028052	2	1	1	2	0	1	0
23028040	1	2	1	1	0	0	0
23027997	1	1	1	2	1	0	0
23027953	1	1	1	1	0	1	0
23027897	1	1	1	1	1	0	0
23027894	2	1	1	1	0	0	0
23027788	1	1	1	1	0	0	0
23027777	2	1	2	1	0	1	1
23027718	1	1	1	2	1	0	0
23027700	1	2	1	1	0	0	0
23027682	1	2	1	1	0	0	0
23027666	1	1	2	1	0	0	0
23027651	1	1	1	1	0	0	1
23027645	1	1	1	1	0	0	0
23027634	2	1	1	1	0	1	0
23027632	1	1	1	1	0	1	0
23027627	1	2	1	1	0	0	0
23027574	1	1	1	1	0	1	0
23027517	1	1	1	1	0	0	0
23027485	1	1	2	1	0	0	0
23027439	1	2	1	1	0	0	0
23027435	1	1	1	1	0	0	0
23027380	1	1	1	1	0	0	0
23027258	2	1	1	1	1	1	0
23027245	1	1	1	1	0	0	0
23027146	1	2	1	2	0	0	1
23027144	2	1	1	1	0	0	0
23027135	1	1	1	2	0	0	0
23027060	1	2	1	2	0	1	0
23027054	2	1	1	1	0	0	0
23027029	2	1	1	1	0	0	0
23026776	2	2	1	1	0	1	0
23026670	2	1	1	1	0	0	0
23026631	1	1	1	1	0	0	0
23026624	1	1	2	2	0	0	0
23026619	2	1	1	1	0	1	0
23026555	1	1	1	1	0	0	0
23026419	1	1	1	1	0	0	0
23026391	1	1	1	1	0	0	0
23026209	2	2	1	1	0	1	0
23026060	2	1	1	2	0	1	0
23026000	1	2	1	1	0	0	0
23025982	2	1	1	1	0	0	0
23025940	1	1	1	1	0	0	0
23025899	1	2	1	1	0	0	0
23025846	1	1	2	1	0	0	0
23025793	1	1	1	1	0	0	0
23025771	1	1	1	1	0	0	0
23025738	1	1	1	1	0	0	1
23025708	1	2	1	1	0	1	0
23025691	1	2	1	1	0	0	1
23025595	1	2	1	1	0	0	0
23025570	1	2	1	1	0	0	0
23025533	2	2	2	2	0	0	0
23025498	1	1	1	1	0	0	1
23025490	2	2	1	1	1	1	0
23025345	1	1	1	2	0	0	0
23025342	1	1	1	1	0	0	0
23025306	1	2	1	1	0	0	0
23025293	2	1	1	1	0	0	0
23025285	1	1	1	1	0	0	0
23025195	2	2	1	1	0	1	0
23025167	1	2	1	1	0	0	1
23025050	1	1	2	1	1	0	0
23025046	2	2	1	1	0	1	0
23025038	1	2	1	1	0	0	0
23025019	2	2	1	1	0	0	0
23024959	1	2	1	1	0	1	0
23024744	1	1	1	1	0	0	0
23024693	2	2	1	1	0	0	0
23024598	1	1	1	1	1	1	1
23024595	1	2	1	1	0	1	1
23024282	2	2	1	2	0	1	0
23024141	1	2	1	1	0	0	0
23024109	1	1	1	2	1	1	0
23024095	1	1	1	1	1	0	0
23024078	2	1	1	2	1	1	0
23024004	1	2	1	1	0	0	0
23023984	2	2	1	1	0	1	0
23023975	2	1	1	1	0	0	0
23023958	2	2	1	2	0	1	0
23023954	1	1	1	1	1	0	0
23023939	1	2	1	1	0	1	0
23023915	1	2	1	1	0	0	1
23023871	1	1	1	2	0	1	0
23023847	1	2	1	2	0	1	0
23023839	2	2	1	1	0	0	0
23023683	1	2	1	1	0	0	0
23023674	1	1	1	1	0	0	0
23023652	2	2	1	1	0	1	0
23023648	2	2	1	2	0	1	0
23023642	1	2	1	2	0	1	0
23023586	1	2	2	2	0	1	0
23023573	2	2	2	1	0	0	0
23023562	1	1	1	2	1	1	0
23023477	1	2	1	1	0	1	0
23023443	1	1	2	1	0	0	0
23023438	1	2	1	1	0	0	0
23023387	1	1	1	1	0	0	0
23023378	1	1	1	1	0	0	0
23023271	1	1	2	1	0	0	0
23023237	2	1	1	1	0	0	0
23023236	1	2	1	1	0	1	0
23023186	2	2	1	2	0	1	0
23023145	1	2	1	1	0	1	1
23023141	1	1	1	1	0	0	0
23023108	1	2	1	1	0	1	0
23023085	1	1	1	2	0	0	0
23023001	2	1	1	1	0	1	0
23022996	1	1	1	1	1	1	0
23022987	2	1	1	1	0	0	0
23022980	2	2	2	2	0	1	1
23022956	1	1	1	1	0	1	0
23022944	2	1	1	1	0	0	0
23022931	1	1	1	2	1	0	0
23022891	1	2	1	1	0	0	0
23022506	2	1	2	2	0	1	0
23022500	1	1	1	1	0	1	0
23022338	1	1	1	2	0	1	0
23022235	1	1	1	1	1	1	1
23021952	1	1	2	1	1	0	0
23021921	1	1	1	1	0	0	1
23021865	1	2	2	1	0	1	0
23021860	2	1	1	1	1	1	0
23021846	1	1	1	1	1	0	0
23021844	1	2	1	2	0	0	0
23021819	1	1	1	1	0	1	1
23021712	1	2	1	1	0	0	0
23021681	1	2	1	1	1	1	0
23021640	1	1	1	1	0	0	0
23021609	1	1	1	1	0	0	0
23021605	1	2	1	1	0	1	1
23021591	1	1	1	2	0	1	1
23021589	1	1	1	2	0	1	0
23021550	2	1	1	1	0	0	0
23021540	1	2	1	1	0	0	0
23021537	1	1	2	1	0	0	0
23021512	2	2	1	2	0	1	0
23021498	1	1	1	1	1	1	0
23021478	1	1	1	1	0	0	0
23021463	1	1	1	1	0	1	0
23021458	2	2	1	1	0	1	0
23021387	1	1	1	1	0	1	1
23021358	1	1	1	1	0	0	1
23021295	1	2	1	1	0	0	0
23021254	1	2	1	1	1	1	0
23021205	2	2	1	1	0	0	0
23021191	2	1	1	1	1	1	1
23021190	2	1	1	1	0	0	0
23021145	1	1	1	1	0	0	0
23021123	2	2	1	1	1	1	0
23021104	1	1	1	1	0	0	0
23021046	1	2	2	1	1	0	0
23021017	1	1	1	1	0	0	0
23020977	2	2	2	1	0	0	1
23020914	2	1	1	1	0	0	0
23020913	1	1	1	1	1	1	0
23020911	1	2	1	1	1	0	0
23020852	1	2	1	1	0	0	0
23020823	1	1	1	1	1	0	1
23020770	2	1	1	1	1	1	0
23020769	2	2	1	1	0	1	0
23020761	1	2	1	1	0	0	0
23020740	1	1	1	2	0	0	0
23020716	2	2	1	1	0	1	0
23020695	1	1	1	1	0	0	1
23020685	2	1	1	2	0	1	0
23020353	1	1	1	1	1	1	0
23020325	1	1	1	1	0	0	0
23020141	1	1	1	1	0	1	0
23019967	2	1	1	1	0	0	1
23019906	1	1	1	1	1	1	0
23019852	1	1	1	1	0	0	0
23019833	1	2	1	1	0	0	0
23019685	2	2	1	1	0	0	1
23019662	1	2	1	1	0	0	1
23019644	1	2	1	1	0	0	0
23019621	2	2	1	1	1	1	0
23019608	1	1	1	2	0	1	0
23019524	2	2	1	1	1	1	0
23019461	1	2	1	1	0	0	0
23019455	1	1	1	1	0	0	0
23019436	1	1	1	1	1	1	1
23019388	1	1	1	1	0	0	0
23019362	2	1	1	1	0	0	0
23019341	1	1	1	1	0	0	1
23019332	1	1	1	1	0	1	1
23019329	2	2	2	2	0	1	0
23019274	1	1	2	2	0	1	1
23019258	1	1	1	1	0	0	0
23019244	1	1	1	1	0	1	0
23019242	1	2	1	1	0	0	0
23019234	1	1	1	1	1	0	0
23019208	1	1	1	1	0	0	1
23019174	1	2	1	1	0	0	0
23019123	1	1	1	1	0	0	0
23019111	2	1	1	1	1	1	0
23019068	1	1	1	1	1	0	0
23019053	1	2	2	1	0	1	0
23019005	2	1	1	2	0	1	0
23018993	1	1	1	1	1	1	0
23018980	1	2	1	1	0	1	0
23018971	1	1	1	1	1	0	1
23018907	2	2	1	1	0	1	0
23018904	1	2	1	1	0	1	1
23018902	1	1	1	2	0	1	0
23018882	2	1	1	1	0	0	0
23018862	1	2	1	1	0	0	0
23018829	1	1	1	1	0	0	0
23018786	2	2	1	1	0	0	0
23018737	1	1	1	1	1	0	0
23018695	1	2	1	1	0	0	1
23018690	1	1	1	1	0	0	1
23018655	2	2	2	2	0	1	0
23018648	1	2	1	1	0	1	0
23018638	1	1	1	1	0	0	1
23018572	1	2	1	1	1	1	0
23018569	1	1	1	1	0	0	0
23018568	1	2	1	1	0	0	0
23018567	1	1	1	1	0	0	0
23018560	1	1	1	1	1	0	1
23018547	1	2	1	1	0	1	0
23018543	1	1	1	1	0	0	0
23018529	2	2	1	1	0	1	0
23018495	2	1	1	1	1	1	0
23018440	1	2	1	1	0	0	0
[truncated: 429 more rows]

## Sheet: MAD＞1cm
number	MAD	LLNM	CLNM
23092810	6.0	1	1
23100911	6.0	1	1
23066936	5.0	1	1
23018306	4.0	1	1
23110808	4.0	1	1
23077320	4.0	1	1
23022980	4.0	1	1
23011247	3.7	1	1
23094772	3.0	1	1
23091491	3.0	1	1
23050065	3.0	1	1
23098585	2.8	1	1
23092029	2.5	1	1
23015674	2.5	1	1
23072860	2.5	1	1
23059622	2.5	1	1
23064287	2.4	1	1
23005417	2.3	1	1
23046846	2.3	1	1
23097251	2.3	1	1
23035982	2.2	1	1
23013957	2.0	1	1
23092813	2.0	1	1
23044200	2.0	1	1
23100198	2.0	1	1
23064175	2.0	1	1
23080930	2.0	1	1
23053401	2.0	1	1
23023958	2.0	1	1
23077973	2.0	1	1
23080208	2.0	1	1
22101538	2	1	1
23010278	1.8	1	1
23082950	1.8	1	1
23112404	1.8	1	1
23034816	1.8	1	1
23030801	1.8	1	1
23059053	1.8	1	1
23023847	1.8	1	1
23108583	1.7	1	1
23037250	1.7	1	1
23058894	1.6	1	1
23024078	1.6	1	1
23091222	1.6	1	1
23005989	1.5	1	1
23019274	1.5	1	1
23084782	1.5	1	1
23012233	1.5	1	1
23064584	1.5	1	1
23090858	1.5	1	1
23076125	1.5	1	1
23100344	1.5	1	1
23032986	1.5	1	1
23002508	1.5	1	1
23068345	1.5	1	1
22103052	1.5	1	1
23036991	1.5	1	1
23081857	1.5	1	1
23111593	1.5	1	1
23001766	1.5	1	1
23000118	1.5	1	1
23095182	1.4	1	1
23092919	1.4	1	1
23051055	1.3	1	1
23018655	1.3	1	1
23066717	1.3	1	1
23006640	1.3	1	1
22103406	1.3	1	1
23000228	1.3	1	1
23007721	1.3	1	1
23059022	1.2	1	1
23094363	1.2	1	1
23023871	1.2	1	1
23036808	1.2	1	1
23091038	1.2	1	1
23069002	1.2	1	1
23075670	1.2	1	1
23092151	1.2	1	1
23033441	1.2	1	1
23082410	1.2	1	1
23000293	1.2	1	1
23023186	1.2	1	1
23065754	1.2	1	1
23034377	1.2	1	1
23003971	1.2	1	1
23073084	1.2	1	1
22105059	1.1	1	1
23019329	1.1	1	1
23027135	2.0	1	0
23031132	2.0	1	0
23013170	1.8	1	0
23008893	1.7	1	0
23088839	1.5	1	0
23027718	1.5	1	0
23015328	1.5	1	0
23101011	1.4	1	0
23022931	1.2	1	0
23102123	1.2	1	0
23050014	1.1	1	0
23004663	4.5	0	1
23010241	4.0	0	1
23108614	4.0	0	1
23058284	3.3	0	1
23068768	3.0	0	1
23062438	3.0	0	1
23049562	3.0	0	1
23057302	3.0	0	1
23021589	2.8	0	1
23107535	2.8	0	1
23043513	2.8	0	1
23010409	2.7	0	1
23085619	2.7	0	1
23028102	2.5	0	1
23069116	2.5	0	1
23088040	2.5	0	1
23075997	2.5	0	1
23032756	2.5	0	1
23112695	2.5	0	1
23052969	2.3	0	1
23104257	2.3	0	1
23071487	2.3	0	1
23036228	2.0	0	1
23075734	2.0	0	1
23036623	2.0	0	1
23082496	2.0	0	1
23083073	2.0	0	1
23078444	2.0	0	1
23052871	2.0	0	1
23008424	2.0	0	1
23081469	2.0	0	1
23015141	2.0	0	1
22101895	2.0	0	1
23094802	2.0	0	1
23103672	2.0	0	1
23058636	2.0	0	1
23044625	2.0	0	1
23070281	2.0	0	1
23012479	1.8	0	1
23088169	1.8	0	1
23112849	1.8	0	1
23032957	1.8	0	1
23005426	1.8	0	1
23101041	1.8	0	1
23010904	1.8	0	1
23066503	1.8	0	1
23069465	1.8	0	1
23043032	1.8	0	1
23102116	1.8	0	1
23045632	1.8	0	1
23089797	1.8	0	1
23011841	1.7	0	1
23031014	1.7	0	1
23109342	1.7	0	1
23018280	1.7	0	1
23102494	1.7	0	1
23043527	1.6	0	1
23050739	1.6	0	1
23020685	1.6	0	1
23095482	1.6	0	1
23097383	1.6	0	1
23073421	1.5	0	1
23003400	1.5	0	1
23005668	1.5	0	1
23110008	1.5	0	1
23055643	1.5	0	1
23087114	1.5	0	1
23078349	1.5	0	1
23022338	1.5	0	1
23065837	1.5	0	1
23083228	1.5	0	1
23010043	1.5	0	1
23055621	1.5	0	1
23033004	1.5	0	1
23079926	1.5	0	1
23054163	1.5	0	1
23012348	1.5	0	1
23043441	1.5	0	1
23022506	1.5	0	1
23092330	1.5	0	1
23038827	1.5	0	1
23063601	1.5	0	1
23035216	1.5	0	1
23039160	1.5	0	1
23059165	1.5	0	1
23023586	1.5	0	1
23047519	1.5	0	1
23068612	1.5	0	1
22101181	1.5	0	1
23061153	1.5	0	1
23090407	1.5	0	1
23039852	1.5	0	1
23090044	1.5	0	1
23083266	1.5	0	1
23067217	1.5	0	1
23080793	1.5	0	1
23021512	1.5	0	1
23007559	1.5	0	1
23000049	1.5	0	1
23086933	1.4	0	1
23101329	1.4	0	1
23048357	1.4	0	1
23070343	1.4	0	1
23111991	1.4	0	1
23094746	1.4	0	1
23077642	1.4	0	1
23045425	1.3	0	1
23074926	1.3	0	1
23004996	1.3	0	1
23051108	1.3	0	1
22101263	1.3	0	1
23038157	1.3	0	1
23023562	1.3	0	1
23007653	1.3	0	1
23105823	1.3	0	1
23079795	1.3	0	1
23024109	1.3	0	1
23006978	1.3	0	1
23073990	1.3	0	1
23083488	1.3	0	1
23028052	1.3	0	1
23073338	1.3	0	1
23036675	1.3	0	1
23055647	1.3	0	1
23107469	1.3	0	1
23044731	1.3	0	1
23023642	1.3	0	1
23082306	1.3	0	1
23047483	1.3	0	1
23063674	1.3	0	1
23097600	1.3	0	1
23070848	1.2	0	1
23059298	1.2	0	1
23062355	1.2	0	1
23003022	1.2	0	1
23018902	1.2	0	1
23026060	1.2	0	1
23021591	1.2	0	1
23006384	1.2	0	1
23092973	1.2	0	1
23071884	1.2	0	1
23044093	1.2	0	1
23040750	1.2	0	1
23012436	1.2	0	1
23002032	1.2	0	1
23011318	1.2	0	1
23089637	1.2	0	1
23094828	1.2	0	1
23014467	1.2	0	1
23082994	1.2	0	1
23006004	1.2	0	1
23065990	1.2	0	1
23031721	1.2	0	1
23050418	1.2	0	1
23027060	1.2	0	1
23024282	1.2	0	1
23089356	1.2	0	1
22101395	1.2	0	1
23111682	1.2	0	1
23104928	1.2	0	1
23039396	1.2	0	1
23091156	1.2	0	1
23008829	1.1	0	1
23062145	1.1	0	1
23087988	1.1	0	1
23019005	1.1	0	1
23014882	1.1	0	1
23029249	1.1	0	1
23049744	1.1	0	1
23019608	1.1	0	1
23106032	1.1	0	1
23013680	1.1	0	1
23080328	1.1	0	1
23097162	1.1	0	1
23032635	1.1	0	1
23078521	1.1	0	1
23031471	1.1	0	1
23058066	1.1	0	1
23104962	1.1	0	1
23010914	1.1	0	1
23023648	1.1	0	1
23067503	1.1	0	1
23093750	1.1	0	1
23078453	3.5	0	0
23040621	3.0	0	0
23097347	3.0	0	0
22102763	3.0	0	0
23029271	2.5	0	0
23002603	2.5	0	0
23084263	2.5	0	0
23073842	2.3	0	0
23055753	2.3	0	0
23035048	2.2	0	0
23034842	2.2	0	0
23061474	2.2	0	0
23011169	2.0	0	0
23025345	2.0	0	0
23092816	2.0	0	0
23015399	2.0	0	0
23050480	2.0	0	0
23055615	2.0	0	0
23070800	2.0	0	0
23028669	2.0	0	0
23103443	2.0	0	0
23055270	2.0	0	0
23000282	1.8	0	0
23014209	1.8	0	0
23080552	1.8	0	0
23043625	1.7	0	0
23031711	1.7	0	0
23034400	1.7	0	0
23047852	1.7	0	0
23027146	1.6	0	0
23055148	1.5	0	0
23044525	1.5	0	0
23010796	1.5	0	0
23046281	1.5	0	0
23058112	1.5	0	0
23102202	1.5	0	0
23020740	1.5	0	0
23086426	1.5	0	0
23099143	1.5	0	0
23090135	1.5	0	0
23034877	1.5	0	0
23072762	1.5	0	0
23021844	1.5	0	0
23093135	1.5	0	0
23056365	1.5	0	0
23094891	1.4	0	0
23011313	1.4	0	0
23061988	1.4	0	0
23040711	1.4	0	0
23039998	1.4	0	0
23012900	1.3	0	0
23046330	1.3	0	0
23073948	1.3	0	0
23056689	1.3	0	0
23095418	1.3	0	0
23066639	1.3	0	0
23010690	1.3	0	0
23013109	1.3	0	0
23027997	1.3	0	0
23108573	1.3	0	0
23098654	1.3	0	0
23049600	1.3	0	0
23008607	1.3	0	0
23069369	1.3	0	0
23110487	1.3	0	0
23073714	1.3	0	0
23045646	1.2	0	0
23071552	1.2	0	0
23026624	1.2	0	0
23049991	1.2	0	0
23092572	1.2	0	0
23081919	1.2	0	0
23093068	1.2	0	0
23037811	1.2	0	0
23085589	1.2	0	0
23050284	1.2	0	0
23092019	1.2	0	0
23091903	1.2	0	0
23068816	1.2	0	0
23039008	1.2	0	0
23073865	1.2	0	0
23059188	1.2	0	0
23048150	1.2	0	0
23035579	1.2	0	0
23067111	1.2	0	0
23012312	1.2	0	0
23073512	1.2	0	0
23100997	1.2	0	0
23025533	1.2	0	0
23099278	1.2	0	0
23030793	1.2	0	0
23081906	1.2	0	0
23080513	1.2	0	0
23069405	1.2	0	0
23016529	1.1	0	0
23017401	1.1	0	0
23016514	1.1	0	0
23069900	1.1	0	0
23023085	1.1	0	0
23032470	1.1	0	0
22104294	1.1	0	0
23039229	1.1	0	0
23009096	1.1	0	0
23013025	1.1	0	0
22103261	1.1	0	0
23045774	1.1	0	0
23111236	1.1	0	0

## Sheet: MAD≤1cm
number	MAD	LLNM	CLNM
23010612	1.0	1	1
23074964	1.0	1	1
23084545	1.0	1	1
23037423	1.0	1	1
23052743	1.0	1	1
23034985	1.0	1	1
23017998	1.0	1	1
23075021	1.0	1	1
23077520	1.0	1	1
23038482	0.9	1	1
23028847	0.9	1	1
22104488	0.9	1	1
23045187	0.9	1	1
23026776	0.9	1	1
23096128	0.8	1	1
23071102	0.8	1	1
23077003	0.8	1	1
23028451	0.8	1	1
23005524	0.8	1	1
23095974	0.8	1	1
22103394	0.8	1	1
23055557	0.8	1	1
23101488	0.8	1	1
23107605	0.8	1	1
23012373	0.8	1	1
23037963	0.8	1	1
23077655	0.8	1	1
23048719	0.8	1	1
23067740	0.8	1	1
23107448	0.7	1	1
23108038	0.7	1	1
23013398	0.7	1	1
23011827	0.7	1	1
23085265	0.7	1	1
23052819	0.7	1	1
23042975	0.7	1	1
23079613	0.7	1	1
23108467	0.7	1	1
23022996	0.6	1	1
23102285	0.6	1	1
23001734	0.6	1	1
23097499	0.6	1	1
23027258	0.5	1	1
23092045	0.5	1	1
23085356	0.5	1	1
23030702	0.5	1	1
23044023	0.5	1	1
23072745	0.4	1	1
23098275	0.4	1	1
2299791	0.4	1	1
23101659	0.4	1	1
23093018	0.4	1	1
23090997	0.3	1	1
23015792	0.3	1	1
23061785	0.3	1	1
23071528	0.2	1	1
23059708	0.2	1	1
23021104	1.0	1	0
23089787	1.0	1	0
23025940	1.0	1	0
23014746	1.0	1	0
23003901	1.0	1	0
23018737	0.8	1	0
23107034	0.8	1	0
23055613	0.7	1	0
23086844	0.7	1	0
23032004	0.6	1	0
23005484	0.6	1	0
23021846	0.5	1	0
23094808	0.5	1	0
23098880	0.5	1	0
23021145	0.4	1	0
23073578	0.4	1	0
23012498	0.3	1	0
23101682	0.2	1	0
23089924	0.2	1	0
23043143	0.1	1	0
23027144	0.1	1	0
23089502	1.0	0	1
23043382	1.0	0	1
23048367	1.0	0	1
23031302	1.0	0	1
23077119	1.0	0	1
23004013	1.0	0	1
23111603	1.0	0	1
23008127	1.0	0	1
23059170	1.0	0	1
23044563	1.0	0	1
23073454	1.0	0	1
23047884	1.0	0	1
23079195	1.0	0	1
23026619	1.0	0	1
23024598	1.0	0	1
23061618	1.0	0	1
2299880	1.0	0	1
23061735	1.0	0	1
23021387	1.0	0	1
23110777	1.0	0	1
23062978	1.0	0	1
23068736	1.0	0	1
23013031	1.0	0	1
23034803	1.0	0	1
23045702	1.0	0	1
23059665	1.0	0	1
23039767	1.0	0	1
23066245	1.0	0	1
23095878	1.0	0	1
23068241	1.0	0	1
23032352	1.0	0	1
23101245	1.0	0	1
23032373	1.0	0	1
23107241	1.0	0	1
23003044	1.0	0	1
23077160	1.0	0	1
23070642	1.0	0	1
23011884	1.0	0	1
23111634	1.0	0	1
23084803	1.0	0	1
23078871	1.0	0	1
23031766	1.0	0	1
23024595	1.0	0	1
23023145	1.0	0	1
23082228	1.0	0	1
23056127	1.0	0	1
23055921	1.0	0	1
23005747	1.0	0	1
23107118	1.0	0	1
23034854	1.0	0	1
23043792	1.0	0	1
23067415	1.0	0	1
23061565	1.0	0	1
23046119	1.0	0	1
23104888	1.0	0	1
23082363	1.0	0	1
23106857	1.0	0	1
23008914	1.0	0	1
23070586	1.0	0	1
23091420	1.0	0	1
23101270	1.0	0	1
23026209	1.0	0	1
23081556	0.9	0	1
23046860	0.9	0	1
23055577	0.9	0	1
23056557	0.9	0	1
23031760	0.9	0	1
23019436	0.9	0	1
23092427	0.9	0	1
23086350	0.9	0	1
23113833	0.9	0	1
23067051	0.9	0	1
23017195	0.9	0	1
23046740	0.9	0	1
23017688	0.9	0	1
23108714	0.9	0	1
23018226	0.9	0	1
23006575	0.9	0	1
23081336	0.9	0	1
22100865	0.9	0	1
23092344	0.9	0	1
23081015	0.9	0	1
23045785	0.9	0	1
23076078	0.9	0	1
23049678	0.9	0	1
23073310	0.9	0	1
23071404	0.9	0	1
23089141	0.9	0	1
23032125	0.9	0	1
23018547	0.9	0	1
23060086	0.9	0	1
23072725	0.9	0	1
23012634	0.9	0	1
23021865	0.9	0	1
23018907	0.9	0	1
23011258	0.9	0	1
23083602	0.9	0	1
23068611	0.8	0	1
23086591	0.8	0	1
23012695	0.8	0	1
23052570	0.8	0	1
23062373	0.8	0	1
23057138	0.8	0	1
23046115	0.8	0	1
23062356	0.8	0	1
23069876	0.8	0	1
23087643	0.8	0	1
23000478	0.8	0	1
23040061	0.8	0	1
23056556	0.8	0	1
23096130	0.8	0	1
23059176	0.8	0	1
23006519	0.8	0	1
23032206	0.8	0	1
23050183	0.8	0	1
23099774	0.8	0	1
23022956	0.8	0	1
23030511	0.8	0	1
23052712	0.8	0	1
23104606	0.8	0	1
23096385	0.8	0	1
23044084	0.8	0	1
23032975	0.8	0	1
23099602	0.8	0	1
23047934	0.8	0	1
23045960	0.8	0	1
23039973	0.8	0	1
23100261	0.8	0	1
23092873	0.8	0	1
23094599	0.8	0	1
23041487	0.8	0	1
23004838	0.8	0	1
23049052	0.8	0	1
23023108	0.8	0	1
23035388	0.8	0	1
23066360	0.8	0	1
23091397	0.8	0	1
23099690	0.8	0	1
23009755	0.8	0	1
23043673	0.8	0	1
23054261	0.8	0	1
23045726	0.8	0	1
23056675	0.8	0	1
23109016	0.8	0	1
23089958	0.8	0	1
23005982	0.8	0	1
23006164	0.8	0	1
23079191	0.8	0	1
23103890	0.8	0	1
23024959	0.8	0	1
23051747	0.8	0	1
23066138	0.8	0	1
23094903	0.8	0	1
23062381	0.8	0	1
23070660	0.8	0	1
23057555	0.8	0	1
23073273	0.8	0	1
23040882	0.8	0	1
23090036	0.8	0	1
23072822	0.8	0	1
23094400	0.8	0	1
23018572	0.8	0	1
23079707	0.8	0	1
22103260	0.8	0	1
23081545	0.8	0	1
23003372	0.7	0	1
23058180	0.7	0	1
23059289	0.7	0	1
23018495	0.7	0	1
23087659	0.7	0	1
23088527	0.7	0	1
23078438	0.7	0	1
23022235	0.7	0	1
23054887	0.7	0	1
23031938	0.7	0	1
23053536	0.7	0	1
23023001	0.7	0	1
23008115	0.7	0	1
23029733	0.7	0	1
23044139	0.7	0	1
23035062	0.7	0	1
23111045	0.7	0	1
23014108	0.7	0	1
23110673	0.7	0	1
23110048	0.7	0	1
23049445	0.7	0	1
23092546	0.7	0	1
23059184	0.7	0	1
22103127	0.7	0	1
23085724	0.7	0	1
23018993	0.7	0	1
23078498	0.7	0	1
23059675	0.7	0	1
23021860	0.7	0	1
23045968	0.7	0	1
23108099	0.7	0	1
23084824	0.7	0	1
23093373	0.7	0	1
23097791	0.7	0	1
23009266	0.7	0	1
23105838	0.7	0	1
22101801	0.7	0	1
23028371	0.7	0	1
23055741	0.7	0	1
23041818	0.7	0	1
23030799	0.7	0	1
23107474	0.7	0	1
23001752	0.7	0	1
23023984	0.7	0	1
23008099	0.7	0	1
23096387	0.7	0	1
23092538	0.7	0	1
23000651	0.7	0	1
23047976	0.7	0	1
23057687	0.7	0	1
23075330	0.7	0	1
23090449	0.7	0	1
23094663	0.7	0	1
23033194	0.7	0	1
23064585	0.7	0	1
23096713	0.7	0	1
23076124	0.7	0	1
23017270	0.7	0	1
23004235	0.7	0	1
23093993	0.7	0	1
23021458	0.7	0	1
23018980	0.7	0	1
23099632	0.7	0	1
23083148	0.7	0	1
23080214	0.7	0	1
23035984	0.7	0	1
23012306	0.7	0	1
23018078	0.7	0	1
23087964	0.7	0	1
23079653	0.7	0	1
23066580	0.7	0	1
23078064	0.7	0	1
23071561	0.7	0	1
23088836	0.7	0	1
23089600	0.7	0	1
23065826	0.7	0	1
23084125	0.7	0	1
23039371	0.6	0	1
23045850	0.6	0	1
23063970	0.6	0	1
23082833	0.6	0	1
23082155	0.6	0	1
23019332	0.6	0	1
23007736	0.6	0	1
22103365	0.6	0	1
23099641	0.6	0	1
23089931	0.6	0	1
23037251	0.6	0	1
23007121	0.6	0	1
23030726	0.6	0	1
23013439	0.6	0	1
23068660	0.6	0	1
23092348	0.6	0	1
23063268	0.6	0	1
23089351	0.6	0	1
23021191	0.6	0	1
23041872	0.6	0	1
23015044	0.6	0	1
23045991	0.6	0	1
23017816	0.6	0	1
23060053	0.6	0	1
22105021	0.6	0	1
23068741	0.6	0	1
23092357	0.6	0	1
23064869	0.6	0	1
23043407	0.6	0	1
23086877	0.6	0	1
23095183	0.6	0	1
23083882	0.6	0	1
23028108	0.6	0	1
23081327	0.6	0	1
23064640	0.6	0	1
23036615	0.6	0	1
23048424	0.6	0	1
23110026	0.6	0	1
23085820	0.6	0	1
23089529	0.6	0	1
23043345	0.6	0	1
23023477	0.6	0	1
23060410	0.6	0	1
23060657	0.6	0	1
23051294	0.6	0	1
23067703	0.6	0	1
23025490	0.6	0	1
23052867	0.6	0	1
23073640	0.6	0	1
23043315	0.6	0	1
23013139	0.6	0	1
23068774	0.6	0	1
23064501	0.6	0	1
23103585	0.6	0	1
23040281	0.6	0	1
23025046	0.6	0	1
23000842	0.6	0	1
23039046	0.6	0	1
23080688	0.6	0	1
23092199	0.6	0	1
23020716	0.6	0	1
23112354	0.6	0	1
23012271	0.6	0	1
23045858	0.6	0	1
23016793	0.6	0	1
23095448	0.6	0	1
23032410	0.6	0	1
23010701	0.6	0	1
23066792	0.6	0	1
23030368	0.6	0	1
23064980	0.6	0	1
23040226	0.6	0	1
23062465	0.6	0	1
23061673	0.6	0	1
23053636	0.6	0	1
23023939	0.6	0	1
23023652	0.6	0	1
23079561	0.6	0	1
23059291	0.6	0	1
23020769	0.6	0	1
23005903	0.5	0	1
23112379	0.5	0	1
23071633	0.5	0	1
23066373	0.5	0	1
23078623	0.5	0	1
23014034	0.5	0	1
23073857	0.5	0	1
23039238	0.5	0	1
23050391	0.5	0	1
23092581	0.5	0	1
23020353	0.5	0	1
23042882	0.5	0	1
23050150	0.5	0	1
23056796	0.5	0	1
23034283	0.5	0	1
23014598	0.5	0	1
23110923	0.5	0	1
23027777	0.5	0	1
23019111	0.5	0	1
23009879	0.5	0	1
23080647	0.5	0	1
23083129	0.5	0	1
23056418	0.5	0	1
23080875	0.5	0	1
23069339	0.5	0	1
23010806	0.5	0	1
23021498	0.5	0	1
23101224	0.5	0	1
23006588	0.5	0	1
23013713	0.5	0	1
23086476	0.5	0	1
23076132	0.5	0	1
23035004	0.5	0	1
23091912	0.5	0	1
23031701	0.5	0	1
23010874	0.5	0	1
23004840	0.5	0	1
23058958	0.5	0	1
23078894	0.5	0	1
23081511	0.5	0	1
22102736	0.5	0	1
23021819	0.5	0	1
23103695	0.5	0	1
23050400	0.5	0	1
23013644	0.5	0	1
23012774	0.5	0	1
23100877	0.5	0	1
23027574	0.5	0	1
23027634	0.5	0	1
23059849	0.5	0	1
23027953	0.5	0	1
23074145	0.5	0	1
23049805	0.5	0	1
23068798	0.5	0	1
23013888	0.5	0	1
23054713	0.5	0	1
23008966	0.5	0	1
23002146	0.5	0	1
23021463	0.5	0	1
23041198	0.5	0	1
23020770	0.5	0	1
23059006	0.5	0	1
23104031	0.5	0	1
23073666	0.5	0	1
23023236	0.5	0	1
23001627	0.5	0	1
23092354	0.5	0	1
23091716	0.5	0	1
22101455	0.5	0	1
23101650	0.5	0	1
23031787	0.5	0	1
23109087	0.5	0	1
23050733	0.5	0	1
23019053	0.5	0	1
22103544	0.5	0	1
23053357	0.5	0	1
23106494	0.5	0	1
23083188	0.5	0	1
23050017	0.5	0	1
23005832	0.5	0	1
23016617	0.5	0	1
23109013	0.5	0	1
23089738	0.5	0	1
23044823	0.5	0	1
23049606	0.5	0	1
23006168	0.5	0	1
23097111	0.5	0	1
23099119	0.5	0	1
23017557	0.5	0	1
23099694	0.5	0	1
23021254	0.5	0	1
23097411	0.5	0	1
23105896	0.5	0	1
23103705	0.5	0	1
23073444	0.5	0	1
23017024	0.5	0	1
23018529	0.5	0	1
23017292	0.5	0	1
23059410	0.5	0	1
23019621	0.5	0	1
23065700	0.5	0	1
23055865	0.5	0	1
23054028	0.5	0	1
23003006	0.5	0	1
23106977	0.5	0	1
23010626	0.5	0	1
23078769	0.5	0	1
23070382	0.5	0	1
23110763	0.5	0	1
23085649	0.5	0	1
23089942	0.5	0	1
23029605	0.5	0	1
23034126	0.5	0	1
23021681	0.5	0	1
23015848	0.5	0	1
23042730	0.5	0	1
23055550	0.5	0	1
23074890	0.5	0	1
23041341	0.5	0	1
23111647	0.5	0	1
23046231	0.5	0	1
23063395	0.5	0	1
23099742	0.4	0	1
23051540	0.4	0	1
23079700	0.4	0	1
23094568	0.4	0	1
23016803	0.4	0	1
23044696	0.4	0	1
23068830	0.4	0	1
23000532	0.4	0	1
23019244	0.4	0	1
23019906	0.4	0	1
23070099	0.4	0	1
23113252	0.4	0	1
23020141	0.4	0	1
23000492	0.4	0	1
23032551	0.4	0	1
23097126	0.4	0	1
23087161	0.4	0	1
23099040	0.4	0	1
23037313	0.4	0	1
23036041	0.4	0	1
23070753	0.4	0	1
23006699	0.4	0	1
22105043	0.4	0	1
23004858	0.4	0	1
23020913	0.4	0	1
23031796	0.4	0	1
23099931	0.4	0	1
23041548	0.4	0	1
23103805	0.4	0	1
23109378	0.4	0	1
23067644	0.4	0	1
23062297	0.4	0	1
23056275	0.4	0	1
23012345	0.4	0	1
23090057	0.4	0	1
23029054	0.4	0	1
22102410	0.4	0	1
23111118	0.4	0	1
23001978	0.4	0	1
23003575	0.4	0	1
23008060	0.4	0	1
23078878	0.4	0	1
23013026	0.4	0	1
23111597	0.4	0	1
23095721	0.4	0	1
23019524	0.4	0	1
23101527	0.4	0	1
23010586	0.4	0	1
23089887	0.4	0	1
23021123	0.4	0	1
23025708	0.4	0	1
23058947	0.4	0	1
23096382	0.4	0	1
23096738	0.4	0	1
23097257	0.4	0	1
23101167	0.4	0	1
23056739	0.4	0	1
23061615	0.4	0	1
23048649	0.4	0	1
23078805	0.4	0	1
23099065	0.4	0	1
23054548	0.4	0	1
23107471	0.4	0	1
23080396	0.4	0	1
23056557	0.4	0	1
22105024	0.4	0	1
23008508	0.4	0	1
23065835	0.4	0	1
23052401	0.4	0	1
23021605	0.4	0	1
23069090	0.4	0	1
23107002	0.4	0	1
23013728	0.4	0	1
23049217	0.4	0	1
23030504	0.4	0	1
23101354	0.4	0	1
23094908	0.4	0	1
23001737	0.4	0	1
23101010	0.4	0	1
23110745	0.4	0	1
23086331	0.4	0	1
23089179	0.4	0	1
23106090	0.4	0	1
23071023	0.3	0	1
23098234	0.3	0	1
23103327	0.3	0	1
23038457	0.3	0	1
23082702	0.3	0	1
23087019	0.3	0	1
23010738	0.3	0	1
23037874	0.3	0	1
23099096	0.3	0	1
23003174	0.3	0	1
23008352	0.3	0	1
23100660	0.3	0	1
23022500	0.3	0	1
23066451	0.3	0	1
23068564	0.3	0	1
23027632	0.3	0	1
23015119	0.3	0	1
23001605	0.3	0	1
23062709	0.3	0	1
23074957	0.3	0	1
23090031	0.3	0	1
23064190	0.3	0	1
23094594	0.3	0	1
23078414	0.3	0	1
23064648	0.3	0	1
23030978	0.3	0	1
23077325	0.3	0	1
23069151	0.3	0	1
23091663	0.3	0	1
23025195	0.3	0	1
23089704	0.3	0	1
23107406	0.3	0	1
23078303	0.3	0	1
23053557	0.3	0	1
23097018	0.3	0	1
23011527	0.3	0	1
23055198	0.3	0	1
23070960	0.3	0	1
23008063	0.3	0	1
23087124	0.3	0	1
23018648	0.3	0	1
23056567	0.3	0	1
23032837	0.3	0	1
23068955	0.3	0	1
23034977	0.3	0	1
23055832	0.3	0	1
23110846	0.3	0	1
23113257	0.3	0	1
23092066	0.3	0	1
23050458	0.3	0	1
23052735	0.3	0	1
23091678	0.3	0	1
23072764	0.3	0	1
23050359	0.25	0	1
23091049	0.2	0	1
23094229	0.2	0	1
23106851	0.2	0	1
23001892	0.2	0	1
23077052	0.2	0	1
23052527	0.2	0	1
23089254	0.2	0	1
23075171	0.2	0	1
23048030	0.2	0	1
23106285	0.2	0	1
23056224	0.2	0	1
23060667	0.2	0	1
23063042	0.2	0	1
23088075	0.2	0	1
23056314	0.2	0	1
23109406	0.2	0	1
23087600	0.2	0	1
22101342	0.2	0	1
23056962	0.2	0	1
23100886	0.2	0	1
23051408	0.2	0	1
23075254	0.2	0	1
23018904	0.2	0	1
23113537	0.15	0	1
23036079	0.15	0	1
23041833	0.1	0	1
23098572	0.1	0	1
23044811	0.1	0	1
23100712	0.1	0	1
23075190	0.1	0	1
23050851	0.1	0	1
23045480	0.1	0	1
23016572	0.07	0	1
23005086	0.05	0	1
23047019	0,6	0	1
23087391	1.0	0	0
23039191	1.0	0	0
23029376	1.0	0	0
23014265	1.0	0	0
23005795	1.0	0	0
23072240	1.0	0	0
23028318	1.0	0	0
23111006	1.0	0	0
23007722	1.0	0	0
23021478	1.0	0	0
23073480	1.0	0	0
23040403	1.0	0	0
23034946	1.0	0	0
23081997	1.0	0	0
23059873	1.0	0	0
23010670	1.0	0	0
23056903	1.0	0	0
23025498	1.0	0	0
23075664	1.0	0	0
23031337	1.0	0	0
23082986	1.0	0	0
23110140	1.0	0	0
23071636	1.0	0	0
23037888	1.0	0	0
23045733	1.0	0	0
23067497	1.0	0	0
23104522	1.0	0	0
23096429	1.0	0	0
23080256	1.0	0	0
23035028	1.0	0	0
23085340	1.0	0	0
23071577	1.0	0	0
23036047	1.0	0	0
23009690	1.0	0	0
23086871	1.0	0	0
23020325	1.0	0	0
23059634	1.0	0	0
23110477	1.0	0	0
23069332	1.0	0	0
23080883	1.0	0	0
23047154	1.0	0	0
23052314	1.0	0	0
23086323	1.0	0	0
23076327	1.0	0	0
23031986	1.0	0	0
23002117	1.0	0	0
23086363	1.0	0	0
23066551	1.0	0	0
23023915	1.0	0	0
23095978	1.0	0	0
23099987	1.0	0	0
23096513	1.0	0	0
23064434	1.0	0	0
23068615	1.0	0	0
23008376	1.0	0	0
23010724	1.0	0	0
23064131	1.0	0	0
23054999	0.9	0	0
23041556	0.9	0	0
23019341	0.9	0	0
23027517	0.9	0	0
23076859	0.9	0	0
23018433	0.9	0	0
23090752	0.9	0	0
23013872	0.9	0	0
23018299	0.9	0	0
23062135	0.9	0	0
23068082	0.9	0	0
23016988	0.9	0	0
23039616	0.9	0	0
23103198	0.9	0	0
23000153	0.9	0	0
23095076	0.9	0	0
23042233	0.9	0	0
23049818	0.9	0	0
23010705	0.9	0	0
23107022	0.9	0	0
23097680	0.9	0	0
23083824	0.9	0	0
23064608	0.9	0	0
23081551	0.9	0	0
23052468	0.9	0	0
22105041	0.9	0	0
23098456	0.9	0	0
23046073	0.9	0	0
23044527	0.8	0	0
23033562	0.8	0	0
23000657	0.8	0	0
23007694	0.8	0	0
23006455	0.8	0	0
23010478	0.8	0	0
22105055	0.8	0	0
23090741	0.8	0	0
23050761	0.8	0	0
23075527	0.8	0	0
23075017	0.8	0	0
23073445	0.8	0	0
23027645	0.8	0	0
23050389	0.8	0	0
23039490	0.8	0	0
23041686	0.8	0	0
23096243	0.8	0	0
23058308	0.8	0	0
23047881	0.8	0	0
23099430	0.8	0	0
23041253	0.8	0	0
23100771	0.8	0	0
23061049	0.8	0	0
23109376	0.8	0	0
23038861	0.8	0	0
23027245	0.8	0	0
23102138	0.8	0	0
23048065	0.8	0	0
23070299	0.8	0	0
23105532	0.8	0	0
23044649	0.8	0	0
23057016	0.8	0	0
23034622	0.8	0	0
23106932	0.8	0	0
23062747	0.8	0	0
23096545	0.8	0	0
23087384	0.8	0	0
23072687	0.8	0	0
23104586	0.8	0	0
23020695	0.8	0	0
22104702	0.8	0	0
23066330	0.8	0	0
23030144	0.8	0	0
23113869	0.8	0	0
23085217	0.8	0	0
23062504	0.8	0	0
23107677	0.8	0	0
23111241	0.8	0	0
23021046	0.8	0	0
23082510	0.8	0	0
23108605	0.8	0	0
23048713	0.8	0	0
23032501	0.8	0	0
23104513	0.8	0	0
23090012	0.8	0	0
23100887	0.8	0	0
23067663	0.8	0	0
23072857	0.8	0	0
23066668	0.8	0	0
23105707	0.8	0	0
23068234	0.8	0	0
23079957	0.8	0	0
23080274	0.8	0	0
23019685	0.8	0	0
22101594	0.8	0	0
23073973	0.8	0	0
23109387	0.8	0	0
23012265	0.8	0	0
22104625	0.8	0	0
23021540	0.8	0	0
23091407	0.8	0	0
23000823	0.8	0	0
23032363	0.8	0	0
23069812	0.8	0	0
23052641	0.8	0	0
23034260	0.7	0	0
23090732	0.7	0	0
23057461	0.7	0	0
23106404	0.7	0	0
23078646	0.7	0	0
23106914	0.7	0	0
23084190	0.7	0	0
23068149	0.7	0	0
23016725	0.7	0	0
23111951	0.7	0	0
23036024	0.7	0	0
23034749	0.7	0	0
23018113	0.7	0	0
23058974	0.7	0	0
23063369	0.7	0	0
23003321	0.7	0	0
23077866	0.7	0	0
23011021	0.7	0	0
23008624	0.7	0	0
23070935	0.7	0	0
23028968	0.7	0	0
23075613	0.7	0	0
23077478	0.7	0	0
23044935	0.7	0	0
23076121	0.7	0	0
23041318	0.7	0	0
23113142	0.7	0	0
23037201	0.7	0	0
23050774	0.7	0	0
23039863	0.7	0	0
22102226	0.7	0	0
23053560	0.7	0	0
23064633	0.7	0	0
23031277	0.7	0	0
23093749	0.7	0	0
23092909	0.7	0	0
23097013	0.7	0	0
23023954	0.7	0	0
23019068	0.7	0	0
23090426	0.7	0	0
23037908	0.7	0	0
23019388	0.7	0	0
23053607	0.7	0	0
23113832	0.7	0	0
23047838	0.7	0	0
23019362	0.7	0	0
23051888	0.7	0	0
23083737	0.7	0	0
23028213	0.7	0	0
23062427	0.7	0	0
23085617	0.7	0	0
23028252	0.7	0	0
23040346	0.7	0	0
23104903	0.7	0	0
23086908	0.7	0	0
23007735	0.7	0	0
23075198	0.7	0	0
23015050	0.7	0	0
23101653	0.7	0	0
23075234	0.7	0	0
23045551	0.7	0	0
23092333	0.7	0	0
23095449	0.7	0	0
23050386	0.7	0	0
23037308	0.7	0	0
23049754	0.7	0	0
23028463	0.7	0	0
23090081	0.7	0	0
23100152	0.7	0	0
23046817	0.7	0	0
23012267	0.7	0	0
23064960	0.7	0	0
23045102	0.7	0	0
23038838	0.7	0	0
23088017	0.7	0	0
23032876	0.7	0	0
23066657	0.7	0	0
23089212	0.7	0	0
23007941	0.7	0	0
23016686	0.7	0	0
23057908	0.7	0	0
23099598	0.7	0	0
23002077	0.7	0	0
23006644	0.7	0	0
23102150	0.7	0	0
22103140	0.7	0	0
23107449	0.7	0	0
22103469	0.7	0	0
23108542	0.7	0	0
23059770	0.7	0	0
23068077	0.7	0	0
23051780	0.7	0	0
23032155	0.7	0	0
23071112	0.7	0	0
23043742	0.7	0	0
23098066	0.7	0	0
23092287	0.7	0	0
23102167	0.7	0	0
23024004	0.7	0	0
23041714	0.7	0	0
23087358	0.7	0	0
23032141	0.7	0	0
23055160	0.7	0	0
23110933	0.7	0	0
23097423	0.7	0	0
23004249	0.7	0	0
23025570	0.7	0	0
23056440	0.7	0	0
23080704	0.7	0	0
23089684	0.7	0	0
23065740	0.7	0	0
23007741	0.7	0	0
23097322	0.7	0	0
23042962	0.7	0	0
23050300	0.7	0	0
23044115	0.7	0	0
23098957	0.7	0	0
23104111	0.7	0	0
23097151	0.7	0	0
23025691	0.7	0	0
23044283	0.7	0	0
23037190	0.7	0	0
23073256	0.7	0	0
23048002	0.7	0	0
23108658	0.7	0	0
23080933	0.7	0	0
23025038	0.7	0	0
23037012	0.7	0	0
23108961	0.7	0	0
23082942	0.7	0	0
23063111	0.7	0	0
23016636	0.6	0	0
23089215	0.6	0	0
23053645	0.6	0	0
23072864	0.6	0	0
23054056	0.6	0	0
23050075	0.6	0	0
23090764	0.6	0	0
23076749	0.6	0	0
23071276	0.6	0	0
23082354	0.6	0	0
23035112	0.6	0	0
23059323	0.6	0	0
23058225	0.6	0	0
23087283	0.6	0	0
23058714	0.6	0	0
23076022	0.6	0	0
23094575	0.6	0	0
23062234	0.6	0	0
23012922	0.6	0	0
23027894	0.6	0	0
23080481	0.6	0	0
23062059	0.6	0	0
23023387	0.6	0	0
23029985	0.6	0	0
23081416	0.6	0	0
23008698	0.6	0	0
23021609	0.6	0	0
23092144	0.6	0	0
23095991	0.6	0	0
23060028	0.6	0	0
23012183	0.6	0	0
23035818	0.6	0	0
23088771	0.6	0	0
23066410	0.6	0	0
23046289	0.6	0	0
23009989	0.6	0	0
23053306	0.6	0	0
23089730	0.6	0	0
23014006	0.6	0	0
23033171	0.6	0	0
23066773	0.6	0	0
23072702	0.6	0	0
23061993	0.6	0	0
23015624	0.6	0	0
23110666	0.6	0	0
23048954	0.6	0	0
23097723	0.6	0	0
23065760	0.6	0	0
23027435	0.6	0	0
23070850	0.6	0	0
23050657	0.6	0	0
23075347	0.6	0	0
23076192	0.6	0	0
23037155	0.6	0	0
23069035	0.6	0	0
23006001	0.6	0	0
23016742	0.6	0	0
23110740	0.6	0	0
23020823	0.6	0	0
23028089	0.6	0	0
23071641	0.6	0	0
23066559	0.6	0	0
23012103	0.6	0	0
23084854	0.6	0	0
23037047	0.6	0	0
23073829	0.6	0	0
23078083	0.6	0	0
23035956	0.6	0	0
23077650	0.6	0	0
23017445	0.6	0	0
23018284	0.6	0	0
23086965	0.6	0	0
23049130	0.6	0	0
23012732	0.6	0	0
23010536	0.6	0	0
23048374	0.6	0	0
23010366	0.6	0	0
23025793	0.6	0	0
23024693	0.6	0	0
23046507	0.6	0	0
23098995	0.6	0	0
23078586	0.6	0	0
23109182	0.6	0	0
23013260	0.6	0	0
23088940	0.6	0	0
23095891	0.6	0	0
23029396	0.6	0	0
23078570	0.6	0	0
23062284	0.6	0	0
23042926	0.6	0	0
23073267	0.6	0	0
23012113	0.6	0	0
23020911	0.6	0	0
23029421	0.6	0	0
23021205	0.6	0	0
23076126	0.6	0	0
23110412	0.6	0	0
23048951	0.6	0	0
23008858	0.6	0	0
23092296	0.6	0	0
23088057	0.6	0	0
23036572	0.6	0	0
23052421	0.6	0	0
23039331	0.6	0	0
23038866	0.6	0	0
23089767	0.6	0	0
23019644	0.6	0	0
23025899	0.6	0	0
23081030	0.6	0	0
23088152	0.6	0	0
23073079	0.6	0	0
23068243	0.6	0	0
23050015	0.6	0	0
23086384	0.6	0	0
23025167	0.6	0	0
23027439	0.6	0	0
23070939	0.6	0	0
23086594	0.6	0	0
23093839	0.6	0	0
23077346	0.6	0	0
23052313	0.6	0	0
23089653	0.6	0	0
23029758	0.6	0	0
23071111	0.6	0	0
22101683	0.6	0	0
23109103	0.6	0	0
22103412	0.6	0	0
22103264	0.6	0	0
23002112	0.6	0	0
23108335	0.6	0	0
23103749	0.6	0	0
23011967	0.6	0	0
23037744	0.5	0	0
23085558	0.5	0	0
23005556	0.5	0	0
23105558	0.5	0	0
23045675	0.5	0	0
23024095	0.5	0	0
23064058	0.5	0	0
23074485	0.5	0	0
23103718	0.5	0	0
23025846	0.5	0	0
23025982	0.5	0	0
23078671	0.5	0	0
23017055	0.5	0	0
23055597	0.5	0	0
23017758	0.5	0	0
23094406	0.5	0	0
23060372	0.5	0	0
23109800	0.5	0	0
23000422	0.5	0	0
23014583	0.5	0	0
23019852	0.5	0	0
23074144	0.5	0	0
23098895	0.5	0	0
23100530	0.5	0	0
23092153	0.5	0	0
23034604	0.5	0	0
23113100	0.5	0	0
23019234	0.5	0	0
23021017	0.5	0	0
23064307	0.5	0	0
23040824	0.5	0	0
23078555	0.5	0	0
23003697	0.5	0	0
23012757	0.5	0	0
23083735	0.5	0	0
23021952	0.5	0	0
23013366	0.5	0	0
23054068	0.5	0	0
23016700	0.5	0	0
23089728	0.5	0	0
23048174	0.5	0	0
23010949	0.5	0	0
23071910	0.5	0	0
23074990	0.5	0	0
23059963	0.5	0	0
23023237	0.5	0	0
23108207	0.5	0	0
23041868	0.5	0	0
23052149	0.5	0	0
23098921	0.5	0	0
23113471	0.5	0	0
23102544	0.5	0	0
23073650	0.5	0	0
23000578	0.5	0	0
23047967	0.5	0	0
23049055	0.5	0	0
23078436	0.5	0	0
23080860	0.5	0	0
23019455	0.5	0	0
23015835	0.5	0	0
23096674	0.5	0	0
23027054	0.5	0	0
22105047	0.5	0	0
23101225	0.5	0	0
23057718	0.5	0	0
23105844	0.5	0	0
23066548	0.5	0	0
23016684	0.5	0	0
23051880	0.5	0	0
23090896	0.5	0	0
23011232	0.5	0	0
23111125	0.5	0	0
23081523	0.5	0	0
23074916	0.5	0	0
23062905	0.5	0	0
23064308	0.5	0	0
23014440	0.5	0	0
23031314	0.5	0	0
22102758	0.5	0	0
23014653	0.5	0	0
23041907	0.5	0	0
23059482	0.5	0	0
23034302	0.5	0	0
23025738	0.5	0	0
23057581	0.5	0	0
23094031	0.5	0	0
23097269	0.5	0	0
23064663	0.5	0	0
23008455	0.5	0	0
23078475	0.5	0	0
23041806	0.5	0	0
23098378	0.5	0	0
23048618	0.5	0	0
23021190	0.5	0	0
23034914	0.5	0	0
23038852	0.5	0	0
23026419	0.5	0	0
23064682	0.5	0	0
23031797	0.5	0	0
23032098	0.5	0	0
23010901	0.5	0	0
23010792	0.5	0	0
23057564	0.5	0	0
23073107	0.5	0	0
23058585	0.5	0	0
23007018	0.5	0	0
23022944	0.5	0	0
23013016	0.5	0	0
23109365	0.5	0	0
23030549	0.5	0	0
23066300	0.5	0	0
23050324	0.5	0	0
23018690	0.5	0	0
23057449	0.5	0	0
23059310	0.5	0	0
23017433	0.5	0	0
23079167	0.5	0	0
23056565	0.5	0	0
23077843	0.5	0	0
23079582	0.5	0	0
23011923	0.5	0	0
23059107	0.5	0	0
23107292	0.5	0	0
23058143	0.5	0	0
23019258	0.5	0	0
23081315	0.5	0	0
23109139	0.5	0	0
23109318	0.5	0	0
23071236	0.5	0	0
23007269	0.5	0	0
23019123	0.5	0	0
23083278	0.5	0	0
23000263	0.5	0	0
23030273	0.5	0	0
23034546	0.5	0	0
23061905	0.5	0	0
23036219	0.5	0	0
23057388	0.5	0	0
23046291	0.5	0	0
23032478	0.5	0	0
23000011	0.5	0	0
23076027	0.5	0	0
23021921	0.5	0	0
23073525	0.5	0	0
23091696	0.5	0	0
23069954	0.5	0	0
23023443	0.5	0	0
23097885	0.5	0	0
23027788	0.5	0	0
23073113	0.5	0	0
23061496	0.5	0	0
23060000	0.5	0	0
23064076	0.5	0	0
23018567	0.5	0	0
23098381	0.5	0	0
23092404	0.5	0	0
23078536	0.5	0	0
23017062	0.5	0	0
23052899	0.5	0	0
23045934	0.5	0	0
23090926	0.5	0	0
23098362	0.5	0	0
23006415	0.5	0	0
23003943	0.5	0	0
23039950	0.5	0	0
22103612	0.5	0	0
23014140	0.5	0	0
23051959	0.5	0	0
23012372	0.5	0	0
23057515	0.5	0	0
23068823	0.5	0	0
23070951	0.5	0	0
23068924	0.5	0	0
23057780	0.5	0	0
23092934	0.5	0	0
23062236	0.5	0	0
23076287	0.5	0	0
23092315	0.5	0	0
23043219	0.5	0	0
23053572	0.5	0	0
23094517	0.5	0	0
23019833	0.5	0	0
23021712	0.5	0	0
23006033	0.5	0	0
23023683	0.5	0	0
23008742	0.5	0	0
23096016	0.5	0	0
22102684	0.5	0	0
23006304	0.5	0	0
23001898	0.5	0	0
23100870	0.5	0	0
23091699	0.5	0	0
23042459	0.5	0	0
23012548	0.5	0	0
23087713	0.5	0	0
23032600	0.5	0	0
23091611	0.5	0	0
23084399	0.5	0	0
23097171	0.5	0	0
23006442	0.5	0	0
23050555	0.5	0	0
23038534	0.5	0	0
23041922	0.5	0	0
23110021	0.5	0	0
23023573	0.5	0	0
23044149	0.5	0	0
23071313	0.5	0	0
23015339	0.5	0	0
23034324	0.5	0	0
23016764	0.5	0	0
23045207	0.5	0	0
23015001	0.5	0	0
23086383	0.5	0	0
23077923	0.5	0	0
23073576	0.5	0	0
23070864	0.5	0	0
23025595	0.5	0	0
23008080	0.5	0	0
23062396	0.5	0	0
23096870	0.5	0	0
23069062	0.5	0	0
23017380	0.5	0	0
23006297	0.5	0	0
23038869	0.5	0	0
23061312	0.5	0	0
23080505	0.5	0	0
23023438	0.5	0	0
23051085	0.5	0	0
23083133	0.5	0	0
23039545	0.5	0	0
23069891	0.5	0	0
23078492	0.5	0	0
23068083	0.5	0	0
23057512	0.5	0	0
23053044	0.5	0	0
23009805	0.5	0	0
23012301	0.5	0	0
23048372	0.5	0	0
23064737	0.5	0	0
23015081	0.5	0	0
22101137	0.5	0	0
23032640	0.5	0	0
23055455	0.5	0	0
23083203	0.5	0	0
23047717	0.5	0	0
23027485	0.4	0	0
23063853	0.4	0	0
23046232	0.4	0	0
23051695	0.4	0	0
23041779	0.4	0	0
23027666	0.4	0	0
23005815	0.4	0	0
23000991	0.4	0	0
23091777	0.4	0	0
23080773	0.4	0	0
23039926	0.4	0	0
23037300	0.4	0	0
23107255	0.4	0	0
23084608	0.4	0	0
23015291	0.4	0	0
23010879	0.4	0	0
22102732	0.4	0	0
23040212	0.4	0	0
23097090	0.4	0	0
23085573	0.4	0	0
23043344	0.4	0	0
23112008	0.4	0	0
23052820	0.4	0	0
23059929	0.4	0	0
23037289	0.4	0	0
23026631	0.4	0	0
23088822	0.4	0	0
23041897	0.4	0	0
23046070	0.4	0	0
23044576	0.4	0	0
23062974	0.4	0	0
23085658	0.4	0	0
23062960	0.4	0	0
23004028	0.4	0	0
23096447	0.4	0	0
23012423	0.4	0	0
23031926	0.4	0	0
23014121	0.4	0	0
23049809	0.4	0	0
23073877	0.4	0	0
23068843	0.4	0	0
23078495	0.4	0	0
23086755	0.4	0	0
23008261	0.4	0	0
23077446	0.4	0	0
23066704	0.4	0	0
23080661	0.4	0	0
23007850	0.4	0	0
23104940	0.4	0	0
23111618	0.4	0	0
23091932	0.4	0	0
23096371	0.4	0	0
23102762	0.4	0	0
23050689	0.4	0	0
23004027	0.4	0	0
23018109	0.4	0	0
23088521	0.4	0	0
23092092	0.4	0	0
23086825	0.4	0	0
23058046	0.4	0	0
23025050	0.4	0	0
23006258	0.4	0	0
23084564	0.4	0	0
23014997	0.4	0	0
23112043	0.4	0	0
23077753	0.4	0	0
23089775	0.4	0	0
23054253	0.4	0	0
23008539	0.4	0	0
23100855	0.4	0	0
23006656	0.4	0	0
23038842	0.4	0	0
23011002	0.4	0	0
23031690	0.4	0	0
23054880	0.4	0	0
23015106	0.4	0	0
23065243	0.4	0	0
23074103	0.4	0	0
23093159	0.4	0	0
23074873	0.4	0	0
23076284	0.4	0	0
23106926	0.4	0	0
23104010	0.4	0	0
23094057	0.4	0	0
23015200	0.4	0	0
23028218	0.4	0	0
23066662	0.4	0	0
23040069	0.4	0	0
23036114	0.4	0	0
23009952	0.4	0	0
23059763	0.4	0	0
23070931	0.4	0	0
23052206	0.4	0	0
23046394	0.4	0	0
23064631	0.4	0	0
23077669	0.4	0	0
23018829	0.4	0	0
23056552	0.4	0	0
23070851	0.4	0	0
23043150	0.4	0	0
23034780	0.4	0	0
23001408	0.4	0	0
23073165	0.4	0	0
23111673	0.4	0	0
23073279	0.4	0	0
23065663	0.4	0	0
22103227	0.4	0	0
23059817	0.4	0	0
23106970	0.4	0	0
23071622	0.4	0	0
23023141	0.4	0	0
23006227	0.4	0	0
23113865	0.4	0	0
23012382	0.4	0	0
23083152	0.4	0	0
23076026	0.4	0	0
23096880	0.4	0	0
23071483	0.4	0	0
23101380	0.4	0	0
23059671	0.4	0	0
23057478	0.4	0	0
23008471	0.4	0	0
23086790	0.4	0	0
23018146	0.4	0	0
23028712	0.4	0	0
22102147	0.4	0	0
23015188	0.4	0	0
23009089	0.4	0	0
23016711	0.4	0	0
23066756	0.4	0	0
23050870	0.4	0	0
23021358	0.4	0	0
23003878	0.4	0	0
23091398	0.4	0	0
23059110	0.4	0	0
23004970	0.4	0	0
23061303	0.4	0	0
23096261	0.4	0	0
23046096	0.4	0	0
23064393	0.4	0	0
23008007	0.4	0	0
23050141	0.4	0	0
23092027	0.4	0	0
23029928	0.4	0	0
23025342	0.4	0	0
23023378	0.4	0	0
23092884	0.4	0	0
23016393	0.4	0	0
23113342	0.4	0	0
23001691	0.4	0	0
23104598	0.4	0	0
23105882	0.4	0	0
23094303	0.4	0	0
23110235	0.4	0	0
23097122	0.4	0	0
23105037	0.4	0	0
22102245	0.4	0	0
23096539	0.4	0	0
23000444	0.4	0	0
23065942	0.4	0	0
23029911	0.4	0	0
23020852	0.4	0	0
23055180	0.4	0	0
23056280	0.4	0	0
23012910	0.4	0	0
23051648	0.4	0	0
23098545	0.4	0	0
23067428	0.4	0	0
23016189	0.4	0	0
23098299	0.4	0	0
23098958	0.4	0	0
23019662	0.4	0	0
23008789	0.4	0	0
23077760	0.4	0	0
23077933	0.4	0	0
23071562	0.4	0	0
23013676	0.4	0	0
23000633	0.4	0	0
23091382	0.4	0	0
23087996	0.4	0	0
22103370	0.4	0	0
23097078	0.4	0	0
23107989	0.4	0	0
23006124	0.4	0	0
23100859	0.4	0	0
23035459	0.4	0	0
23013400	0.4	0	0
23029474	0.4	0	0
23073050	0.4	0	0
23111679	0.4	0	0
23013998	0.4	0	0
23052416	0.4	0	0
23071094	0.4	0	0
23078306	0.4	0	0
23039964	0.4	0	0
23017766	0.4	0	0
23103447	0.4	0	0
23076194	0.4	0	0
23061795	0.4	0	0
23080054	0.4	0	0
23042605	0.4	0	0
23012715	0.4	0	0
23019461	0.4	0	0
23075030	0.4	0	0
23093023	0.4	0	0
23006009	0.4	0	0
23080944	0.4	0	0
23059667	0.4	0	0
23101427	0.4	0	0
23092374	0.4	0	0
23040707	0.4	0	0
23099531	0.4	0	0
23000521	0.4	0	0
23016640	0.4	0	0
23018440	0.4	0	0
23106444	0.4	0	0
23078085	0.4	0	0
23052763	0.4	0	0
23038737	0.4	0	0
23099118	0.4	0	0
2298836	0.4	0	0
23077581	0.4	0	0
23063636	0.4	0	0
23047172	0.4	0	0
23012443	0.4	0	0
23062470	0.4	0	0
23100308	0.4	0	0
23096386	0.4	0	0
23021295	0.4	0	0
23100837	0.4	0	0
23082062	0.4	0	0
23020977	0.4	0	0
23108883	0.4	0	0
23074886	0.4	0	0
23035989	0.4	0	0
23046358	0.4	0	0
23089368	0.4	0	0
23102222	0.4	0	0
23069221	0.4	0	0
23042071	0.4	0	0
23071639	0.4	0	0
23050091	0.4	0	0
23095472	0.4	0	0
23093347	0.3	0	0
23011752	0.3	0	0
23037778	0.3	0	0
23008735	0.3	0	0
23064127	0.3	0	0
23091377	0.3	0	0
23083105	0.3	0	0
23006756	0.3	0	0
23026670	0.3	0	0
23086821	0.3	0	0
23032080	0.3	0	0
23045795	0.3	0	0
23037036	0.3	0	0
23102189	0.3	0	0
23024744	0.3	0	0
23027029	0.3	0	0
23062886	0.3	0	0
23018971	0.3	0	0
23016782	0.3	0	0
23088532	0.3	0	0
23109125	0.3	0	0
23057285	0.3	0	0
23112210	0.3	0	0
23031321	0.3	0	0
23040695	0.3	0	0
23067019	0.3	0	0
23077787	0.3	0	0
23037959	0.3	0	0
23016665	0.3	0	0
23026555	0.3	0	0
23092470	0.3	0	0
23021640	0.3	0	0
23103688	0.3	0	0
23083213	0.3	0	0
23033471	0.3	0	0
23039382	0.3	0	0
23057309	0.3	0	0
23108577	0.3	0	0
23078515	0.3	0	0
23079159	0.3	0	0
23029658	0.3	0	0
23017360	0.3	0	0
23030622	0.3	0	0
23071564	0.3	0	0
23010588	0.3	0	0
23035065	0.3	0	0
23023271	0.3	0	0
23090017	0.3	0	0
23025293	0.3	0	0
23066819	0.3	0	0
23052594	0.3	0	0
23058231	0.3	0	0
23062439	0.3	0	0
23002262	0.3	0	0
23066249	0.3	0	0
23109909	0.3	0	0
23064170	0.3	0	0
23030083	0.3	0	0
23094800	0.3	0	0
23068358	0.3	0	0
23021550	0.3	0	0
23000149	0.3	0	0
23008327	0.3	0	0
23090508	0.3	0	0
23059657	0.3	0	0
22101768	0.3	0	0
23027897	0.3	0	0
23014487	0.3	0	0
23091866	0.3	0	0
23058998	0.3	0	0
23112034	0.3	0	0
23105004	0.3	0	0
23059356	0.3	0	0
23000173	0.3	0	0
23047919	0.3	0	0
23092846	0.3	0	0
23041799	0.3	0	0
23039375	0.3	0	0
23094106	0.3	0	0
23096353	0.3	0	0
23041216	0.3	0	0
22101959	0.3	0	0
22103314	0.3	0	0
23040032	0.3	0	0
23059166	0.3	0	0
23069996	0.3	0	0
23067631	0.3	0	0
23040733	0.3	0	0
23062399	0.3	0	0
23066712	0.3	0	0
23016283	0.3	0	0
23092369	0.3	0	0
23060103	0.3	0	0
23092415	0.3	0	0
23021537	0.3	0	0
23012875	0.3	0	0
23043454	0.3	0	0
23019967	0.3	0	0
23083805	0.3	0	0
23052733	0.3	0	0
23023674	0.3	0	0
23036511	0.3	0	0
23068509	0.3	0	0
23023975	0.3	0	0
23020914	0.3	0	0
23089590	0.3	0	0
23104931	0.3	0	0
23007610	0.3	0	0
23068045	0.3	0	0
23043836	0.3	0	0
23094654	0.3	0	0
23042226	0.3	0	0
23073872	0.3	0	0
23022987	0.3	0	0
23019208	0.3	0	0
23073484	0.3	0	0
23015810	0.3	0	0
23078431	0.3	0	0
23040861	0.3	0	0
23057239	0.3	0	0
23036619	0.3	0	0
23061963	0.3	0	0
23035970	0.3	0	0
23027380	0.3	0	0
23072104	0.3	0	0
23043997	0.3	0	0
23080623	0.3	0	0
23086748	0.3	0	0
23008104	0.3	0	0
2299774	0.3	0	0
23069343	0.3	0	0
23100853	0.3	0	0
23063973	0.3	0	0
23008263	0.3	0	0
23003772	0.3	0	0
23036593	0.3	0	0
23057424	0.3	0	0
23049815	0.3	0	0
23012293	0.3	0	0
23009908	0.3	0	0
23047880	0.3	0	0
23006708	0.3	0	0
23050402	0.3	0	0
23049996	0.3	0	0
23111643	0.3	0	0
23027627	0.3	0	0
23016041	0.3	0	0
23012997	0.3	0	0
23066481	0.3	0	0
23039425	0.3	0	0
23029818	0.3	0	0
23109180	0.3	0	0
23038478	0.3	0	0
23059308	0.3	0	0
23060456	0.3	0	0
23015158	0.3	0	0
23095507	0.3	0	0
23102428	0.3	0	0
23102777	0.3	0	0
23030259	0.3	0	0
23030632	0.3	0	0
23075279	0.3	0	0
23008707	0.3	0	0
23111168	0.3	0	0
23032942	0.3	0	0
23068103	0.3	0	0
23069756	0.3	0	0
23028120	0.3	0	0
23092822	0.3	0	0
23108693	0.3	0	0
23025306	0.3	0	0
23079656	0.3	0	0
23069342	0.3	0	0
23035271	0.3	0	0
23041060	0.3	0	0
23028040	0.3	0	0
23068377	0.3	0	0
23014846	0.3	0	0
23109772	0.3	0	0
23008886	0.3	0	0
23042946	0.3	0	0
23057492	0.3	0	0
23101529	0.3	0	0
23041809	0.3	0	0
23040894	0.3	0	0
23095387	0.3	0	0
23020761	0.3	0	0
23027700	0.3	0	0
23066642	0.3	0	0
23016621	0.3	0	0
23018862	0.3	0	0
23023839	0.3	0	0
23064720	0.3	0	0
23047720	0.3	0	0
23041891	0.3	0	0
23061783	0.3	0	0
23026000	0.3	0	0
23013664	0.3	0	0
23059676	0.3	0	0
23018786	0.3	0	0
23073425	0.3	0	0
23061065	0.3	0	0
23102570	0.3	0	0
23050661	0.3	0	0
23106181	0.3	0	0
22101791	0.3	0	0
23056090	0.3	0	0
23103418	0.3	0	0
22102390	0.3	0	0
23028396	0.3	0	0
23074888	0.3	0	0
23038471	0.3	0	0
23025019	0.3	0	0
23069214	0.3	0	0
23111909	0.3	0	0
23066309	0.3	0	0
23037327	0.25	0	0
23079755	0.2	0	0
23065272	0.2	0	0
23109428	0.2	0	0
23046420	0.2	0	0
23034858	0.2	0	0
23069324	0.2	0	0
23016876	0.2	0	0
23047989	0.2	0	0
23025771	0.2	0	0
23015845	0.2	0	0
23025285	0.2	0	0
23071432	0.2	0	0
23073488	0.2	0	0
23028824	0.2	0	0
23018638	0.2	0	0
23076339	0.2	0	0
23080153	0.2	0	0
23110621	0.2	0	0
23005715	0.2	0	0
23034880	0.2	0	0
23057537	0.2	0	0
23008116	0.2	0	0
23039266	0.2	0	0
23007746	0.2	0	0
23066270	0.2	0	0
23096477	0.2	0	0
23076137	0.2	0	0
23038188	0.2	0	0
23054121	0.2	0	0
23101051	0.2	0	0
23051297	0.2	0	0
23103442	0.2	0	0
23018543	0.2	0	0
23029347	0.2	0	0
23054782	0.2	0	0
23080853	0.2	0	0
23009556	0.2	0	0
23030270	0.2	0	0
23055185	0.2	0	0
23073278	0.2	0	0
22105016	0.2	0	0
23054006	0.2	0	0
23093852	0.2	0	0
23054723	0.2	0	0
23064353	0.2	0	0
23001119	0.2	0	0
23038837	0.2	0	0
23059419	0.2	0	0
23098936	0.2	0	0
23028261	0.2	0	0
23057550	0.2	0	0
23098835	0.2	0	0
23064751	0.2	0	0
23059766	0.2	0	0
22102219	0.2	0	0
23029895	0.2	0	0
23027651	0.2	0	0
23071570	0.2	0	0
23007539	0.2	0	0
23093146	0.2	0	0
23092395	0.2	0	0
23004256	0.2	0	0
23103687	0.2	0	0
23088749	0.2	0	0
23046114	0.2	0	0
23064169	0.2	0	0
23038840	0.2	0	0
2299106	0.2	0	0
23068673	0.2	0	0
23104459	0.2	0	0
23003507	0.2	0	0
23034843	0.2	0	0
23070007	0.2	0	0
23054067	0.2	0	0
23051278	0.2	0	0
23088859	0.2	0	0
23079797	0.2	0	0
23098872	0.2	0	0
23018346	0.2	0	0
23044593	0.2	0	0
23028167	0.2	0	0
23026391	0.2	0	0
23091251	0.2	0	0
23099607	0.2	0	0
23005249	0.2	0	0
23066613	0.2	0	0
23068339	0.2	0	0
23044117	0.2	0	0
23109369	0.2	0	0
23086516	0.2	0	0
23061568	0.2	0	0
23102257	0.2	0	0
23103938	0.2	0	0
23109222	0.2	0	0
23063598	0.2	0	0
23035957	0.2	0	0
23052420	0.2	0	0
23098966	0.2	0	0
23088170	0.2	0	0
23036785	0.2	0	0
23029853	0.2	0	0
23043978	0.2	0	0
23096073	0.2	0	0
23011533	0.2	0	0
23053442	0.2	0	0
23019174	0.2	0	0
23004081	0.2	0	0
23066064	0.2	0	0
23039551	0.2	0	0
23101217	0.2	0	0
23077323	0.2	0	0
23039956	0.2	0	0
23089031	0.2	0	0
23027682	0.2	0	0
23072027	0.2	0	0
23109449	0.2	0	0
23086316	0.2	0	0
23082506	0.2	0	0
23099455	0.2	0	0
23022891	0.2	0	0
23083111	0.2	0	0
23074807	0.2	0	0
23094260	0.2	0	0
23044292	0.2	0	0
23109870	0.2	0	0
23036502	0.2	0	0
23076033	0.2	0	0
23111959	0.2	0	0
23049984	0.2	0	0
23028972	0.2	0	0
23063302	0.2	0	0
23017016	0.2	0	0
23077780	0.2	0	0
23064641	0.2	0	0
23074928	0.2	0	0
23066431	0.2	0	0
23102233	0.2	0	0
23098836	0.2	0	0
23076171	0.2	0	0
23000146	0.2	0	0
23060072	0.2	0	0
23034759	0.2	0	0
23024141	0.2	0	0
23068994	0.2	0	0
23052784	0.2	0	0
23087620	0.2	0	0
23068378	0.2	0	0
23018568	0.2	0	0
23085666	0.2	0	0
23076664	0.2	0	0
23076155	0.2	0	0
23082068	0.2	0	0
23088957	0.15	0	0
23034150	0.15	0	0
23018560	0.15	0	0
23018882	0.15	0	0
23106887	0.15	0	0
23016224	0.15	0	0
23038672	0.15	0	0
23019242	0.15	0	0
23014515	0.15	0	0
23047504	0.1	0	0
23044693	0.1	0	0
23074902	0.1	0	0
23055666	0.1	0	0
23076815	0.1	0	0
23052612	0.1	0	0
23073199	0.1	0	0
23093134	0.1	0	0
23086261	0.1	0	0
23058276	0.1	0	0
23087827	0.1	0	0
23080824	0.1	0	0
23042737	0.1	0	0
23018569	0.1	0	0
23102492	0.1	0	0
23002571	0.1	0	0
[truncated: 40 more rows]

## Sheet: age＜45
number	age	LLNM	CLNM
23092151	44	1	1
23018655	44	1	1
23101659	44	1	1
23064175	44	1	1
23100911	43	1	1
23082950	43	1	1
23080930	42	1	1
23084545	42	1	1
23061785	42	1	1
23050065	42	1	1
22104488	42	1	1
23093018	41	1	1
23095974	41	1	1
23112404	41	1	1
23095182	41	1	1
22101538	41	1	1
22105059	40	1	1
22103394	40	1	1
23053401	39	1	1
23055557	39	1	1
23037423	38	1	1
23100344	38	1	1
23032986	38	1	1
23052743	38	1	1
23101488	38	1	1
23092919	38	1	1
23107605	38	1	1
23002508	38	1	1
23066717	37	1	1
23006640	37	1	1
23085265	37	1	1
23068345	37	1	1
23033441	36	1	1
23012373	36	1	1
23034985	36	1	1
23110808	36	1	1
23046846	36	1	1
23082410	36	1	1
23052819	36	1	1
22103052	35	1	1
23042975	34	1	1
23036991	34	1	1
23066936	34	1	1
23037963	34	1	1
23034816	34	1	1
23091222	33	1	1
23030801	33	1	1
23045187	33	1	1
23017998	33	1	1
23081857	33	1	1
23077320	32	1	1
23111593	32	1	1
23015674	32	1	1
23079613	32	1	1
23072860	32	1	1
23075021	32	1	1
23000293	32	1	1
22103406	32	1	1
23000228	32	1	1
23097499	32	1	1
23077520	31	1	1
23007721	31	1	1
23077655	31	1	1
23023958	31	1	1
23023186	30	1	1
23059622	30	1	1
23065754	30	1	1
23019329	29	1	1
23048719	29	1	1
23067740	29	1	1
23097251	29	1	1
23037250	28	1	1
23059053	28	1	1
23001766	28	1	1
23044023	27	1	1
23023847	27	1	1
23034377	27	1	1
23000118	26	1	1
23108467	26	1	1
23077973	26	1	1
23022980	25	1	1
23026776	25	1	1
23059708	25	1	1
23080208	25	1	1
23003971	23	1	1
23073084	23	1	1
23035982	22	1	1
23094808	43	1	0
23015328	43	1	0
23098880	43	1	0
23005484	43	1	0
23107034	34	1	0
23013170	33	1	0
23086844	29	1	0
23031132	29	1	0
23070642	44	0	1
23015141	44	0	1
23031014	44	0	1
23064640	44	0	1
23008060	44	0	1
23104031	44	0	1
23014467	44	0	1
23078878	44	0	1
23067051	44	0	1
23073666	44	0	1
23011884	44	0	1
23036615	44	0	1
23048424	44	0	1
23094599	44	0	1
23110026	43	0	1
23085820	43	0	1
23089529	43	0	1
23043345	43	0	1
23069151	43	0	1
23017195	43	0	1
23041818	43	0	1
23023236	43	0	1
23088075	43	0	1
23056314	43	0	1
23013026	43	0	1
23111597	43	0	1
23091663	43	0	1
23025195	43	0	1
23030799	43	0	1
23023477	43	0	1
23001627	42	0	1
23046740	42	0	1
23075190	42	0	1
23041487	42	0	1
23060410	42	0	1
23111634	42	0	1
23092354	42	0	1
23060657	42	0	1
23051294	42	0	1
23091716	42	0	1
22101455	42	0	1
23107474	42	0	1
23101650	42	0	1
23067703	42	0	1
23095721	42	0	1
23004838	42	0	1
23019524	42	0	1
23001752	42	0	1
23101527	42	0	1
23038827	42	0	1
23031787	42	0	1
23010586	42	0	1
23025490	42	0	1
23109087	42	0	1
23052867	42	0	1
23050733	42	0	1
23073640	42	0	1
23073338	42	0	1
23013680	41	0	1
23017688	41	0	1
23063601	41	0	1
23019053	41	0	1
23082994	41	0	1
23108714	41	0	1
23109342	41	0	1
23089704	41	0	1
23089887	41	0	1
23036675	41	0	1
22103544	41	0	1
23107406	41	0	1
23053357	41	0	1
23049052	41	0	1
23006004	41	0	1
23084803	41	0	1
23023984	41	0	1
23078871	41	0	1
23023108	41	0	1
23008099	41	0	1
23021123	41	0	1
23106494	41	0	1
23078303	41	0	1
23083188	41	0	1
23025708	41	0	1
23058947	40	0	1
23053557	40	0	1
23096382	40	0	1
23065990	40	0	1
23031721	40	0	1
23018226	40	0	1
23035216	40	0	1
23043315	40	0	1
23039160	40	0	1
23006575	40	0	1
23035388	40	0	1
23081336	40	0	1
23080328	40	0	1
23096387	40	0	1
23111991	40	0	1
23031766	40	0	1
23066360	40	0	1
23066503	39	0	1
22100865	39	0	1
23091397	39	0	1
23092538	39	0	1
23069465	39	0	1
23092344	39	0	1
23081015	39	0	1
23050017	39	0	1
23096738	39	0	1
22101895	39	0	1
23099690	39	0	1
23109406	39	0	1
23013139	39	0	1
23000651	39	0	1
23097162	39	0	1
23024595	39	0	1
23097257	39	0	1
23097018	39	0	1
23023145	39	0	1
23009755	39	0	1
23032635	39	0	1
23011527	39	0	1
23055198	39	0	1
23082228	38	0	1
23070960	38	0	1
23005832	38	0	1
23101167	38	0	1
23050418	38	0	1
23016617	38	0	1
23008063	38	0	1
23109013	38	0	1
23068774	38	0	1
23087124	38	0	1
23058284	38	0	1
23056127	38	0	1
23055921	38	0	1
23064501	38	0	1
23043673	38	0	1
23054261	38	0	1
23078521	38	0	1
23089738	38	0	1
23045785	38	0	1
23055647	38	0	1
23005747	38	0	1
23103585	38	0	1
23076078	38	0	1
23056739	38	0	1
23045726	38	0	1
23087600	38	0	1
23047976	38	0	1
23043032	38	0	1
23059165	38	0	1
23040281	38	0	1
23044823	38	0	1
23057687	38	0	1
23049606	37	0	1
23056675	37	0	1
23031471	37	0	1
23061615	37	0	1
23107118	37	0	1
23023586	37	0	1
23094746	37	0	1
23049678	37	0	1
23047519	37	0	1
23004663	37	0	1
23097383	37	0	1
23048649	37	0	1
23075330	37	0	1
23107469	37	0	1
23025046	37	0	1
22101342	37	0	1
23006168	37	0	1
23109016	37	0	1
23089958	37	0	1
23097111	37	0	1
23078805	37	0	1
23056962	37	0	1
23090449	37	0	1
23005982	37	0	1
23068612	37	0	1
23068768	37	0	1
23006164	36	0	1
23094663	36	0	1
23099119	36	0	1
23000842	36	0	1
23099065	36	0	1
23039046	36	0	1
23079191	36	0	1
23033194	36	0	1
23036079	36	0	1
23018648	36	0	1
23103890	36	0	1
23058066	36	0	1
23054548	36	0	1
23064585	36	0	1
23094802	36	0	1
22101181	36	0	1
23107471	36	0	1
23080688	36	0	1
23080396	36	0	1
23102116	36	0	1
23096713	36	0	1
23056567	36	0	1
23056557	35	0	1
22105024	35	0	1
23061153	35	0	1
23024959	35	0	1
23092199	35	0	1
23017557	35	0	1
23020716	35	0	1
23112354	35	0	1
23099694	35	0	1
23027060	35	0	1
23104962	35	0	1
23034854	35	0	1
23012271	35	0	1
23021254	35	0	1
23051747	35	0	1
23100886	35	0	1
23090407	35	0	1
23097411	35	0	1
23076124	35	0	1
23075997	35	0	1
23066138	35	0	1
23045858	35	0	1
23105896	35	0	1
23016793	35	0	1
23103705	35	0	1
23043792	34	0	1
23010914	34	0	1
23032756	34	0	1
23067415	34	0	1
23094903	34	0	1
23073310	34	0	1
23024282	34	0	1
23017270	34	0	1
23004235	34	0	1
23093993	34	0	1
23044731	34	0	1
23032837	34	0	1
23062381	34	0	1
23021458	34	0	1
23051408	34	0	1
23073444	34	0	1
23068955	34	0	1
23017024	34	0	1
23070660	34	0	1
23018980	34	0	1
23071404	34	0	1
23008508	34	0	1
23057555	34	0	1
23018529	34	0	1
23061565	34	0	1
23089356	33	0	1
23046119	33	0	1
23103672	33	0	1
23099632	33	0	1
23095448	33	0	1
23089141	33	0	1
23032125	33	0	1
23018280	33	0	1
23104888	33	0	1
23023648	33	0	1
22101395	33	0	1
23083148	33	0	1
23017292	33	0	1
23065835	33	0	1
23067503	33	0	1
23059410	33	0	1
23019621	33	0	1
23032410	33	0	1
23018547	33	0	1
23034977	33	0	1
23065700	33	0	1
23055832	33	0	1
23039852	32	0	1
23107535	32	0	1
23073273	32	0	1
23010701	32	0	1
23082363	32	0	1
23066792	32	0	1
23080214	32	0	1
23040882	32	0	1
23030368	31	0	1
23035984	31	0	1
23058636	31	0	1
23090044	31	0	1
23052969	31	0	1
23064980	31	0	1
23090036	31	0	1
23055865	31	0	1
23075254	31	0	1
23083266	31	0	1
23054028	31	0	1
23003006	31	0	1
23052401	31	0	1
23045632	31	0	1
23021605	31	0	1
23110846	31	0	1
23060086	31	0	1
23040226	31	0	1
23104257	31	0	1
23023642	31	0	1
23072822	31	0	1
23012306	31	0	1
23106977	30	0	1
23010626	30	0	1
23078769	30	0	1
23062465	30	0	1
23106857	30	0	1
23111682	30	0	1
23061673	30	0	1
23062438	30	0	1
23070382	30	0	1
23113257	30	0	1
23008914	30	0	1
23050851	30	0	1
23092066	30	0	1
23044625	30	0	1
23018078	30	0	1
23110763	29	0	1
23069090	29	0	1
23104928	29	0	1
23053636	29	0	1
23107002	29	0	1
23085649	29	0	1
23094400	29	0	1
23013728	29	0	1
23067217	29	0	1
23082306	29	0	1
23089942	29	0	1
23087964	29	0	1
23029605	29	0	1
23072725	29	0	1
23079653	29	0	1
23066580	29	0	1
23018572	29	0	1
23018904	29	0	1
23050458	29	0	1
23012634	28	0	1
23070586	28	0	1
23080793	28	0	1
23049217	28	0	1
23078064	28	0	1
23021512	28	0	1
23034126	28	0	1
23023939	28	0	1
23071561	28	0	1
23049562	28	0	1
23102494	28	0	1
23052735	28	0	1
23039396	28	0	1
23021681	28	0	1
23091678	28	0	1
23079707	28	0	1
22103260	27	0	1
23007559	27	0	1
23030504	27	0	1
23015848	27	0	1
23091156	27	0	1
23091420	27	0	1
23023652	27	0	1
23070281	27	0	1
23042730	27	0	1
23055550	27	0	1
23101354	27	0	1
23079561	26	0	1
23094908	26	0	1
23074890	26	0	1
23072764	26	0	1
23045480	26	0	1
23047483	26	0	1
23059291	26	0	1
23071487	26	0	1
23077642	26	0	1
23001737	26	0	1
23088836	26	0	1
23089600	26	0	1
23021865	25	0	1
23065826	25	0	1
23101270	25	0	1
23081545	25	0	1
23063674	25	0	1
23018907	25	0	1
23016572	25	0	1
23041341	25	0	1
23089797	24	0	1
23101010	24	0	1
23111647	24	0	1
23046231	24	0	1
23110745	24	0	1
23085619	24	0	1
23086331	24	0	1
23063395	23	0	1
23043513	23	0	1
23097600	23	0	1
23093750	23	0	1
23089179	23	0	1
23106090	23	0	1
23112695	23	0	1
23108614	22	0	1
23026209	22	0	1
23011258	20	0	1
23083602	18	0	1
23057302	18	0	1
23020769	18	0	1
23000049	17	0	1
23084125	16	0	1
23094303	44	0	0
23057515	44	0	0
23068823	44	0	0
23110235	44	0	0
23070951	44	0	0
23097122	44	0	0
23068924	44	0	0
23024693	44	0	0
23061568	44	0	0
23016686	44	0	0
23102257	44	0	0
23057780	44	0	0
23103938	44	0	0
23036593	44	0	0
23030144	44	0	0
23057424	44	0	0
23057908	44	0	0
23105037	44	0	0
23046507	44	0	0
22102245	44	0	0
23099598	44	0	0
23092934	44	0	0
23109222	44	0	0
23049815	44	0	0
23113869	44	0	0
23098995	44	0	0
23002603	44	0	0
23062236	44	0	0
23076287	44	0	0
23096539	44	0	0
23102531	44	0	0
23085217	44	0	0
23063598	44	0	0
23000444	44	0	0
23065942	44	0	0
23035957	44	0	0
23078586	44	0	0
23047154	44	0	0
23029911	44	0	0
23052420	43	0	0
23109182	43	0	0
23012293	43	0	0
23009908	43	0	0
23047880	43	0	0
23002077	43	0	0
23098966	43	0	0
23049360	43	0	0
23086426	43	0	0
23076182	43	0	0
23006644	43	0	0
23006708	43	0	0
23020852	43	0	0
23088170	43	0	0
23092315	43	0	0
23062281	43	0	0
23050402	43	0	0
22102782	43	0	0
23043219	43	0	0
23032318	43	0	0
23053572	43	0	0
23013260	43	0	0
23094517	43	0	0
23055180	43	0	0
23102150	43	0	0
23062504	43	0	0
23049996	43	0	0
23052314	43	0	0
23111643	43	0	0
22103140	43	0	0
23055615	43	0	0
23107677	43	0	0
23056280	43	0	0
23086323	43	0	0
23064608	43	0	0
23027627	43	0	0
23012910	43	0	0
23051648	42	0	0
23016041	42	0	0
23098545	42	0	0
23111241	42	0	0
23019833	42	0	0
23076327	42	0	0
23013025	42	0	0
23073512	42	0	0
23012997	42	0	0
23031986	42	0	0
23008607	42	0	0
23107449	42	0	0
23036785	42	0	0
23067428	42	0	0
23088940	42	0	0
23016189	42	0	0
23029853	42	0	0
23021712	42	0	0
22103469	42	0	0
23108542	42	0	0
23098299	42	0	0
23066481	42	0	0
23059770	42	0	0
23098958	42	0	0
23100997	42	0	0
23039425	42	0	0
23006033	42	0	0
23019662	42	0	0
23081551	42	0	0
23029818	42	0	0
23109180	42	0	0
23008789	42	0	0
23043978	42	0	0
23002117	42	0	0
23096073	42	0	0
23038478	42	0	0
23023683	42	0	0
23068077	41	0	0
23059308	41	0	0
23051780	41	0	0
23095891	41	0	0
23025533	41	0	0
23021046	41	0	0
23060456	41	0	0
23032155	41	0	0
23077760	41	0	0
23077933	41	0	0
23069369	41	0	0
23071562	41	0	0
23081365	41	0	0
23071112	41	0	0
23043742	41	0	0
23011533	41	0	0
23053442	41	0	0
23050727	41	0	0
23015158	41	0	0
23095507	41	0	0
23098066	41	0	0
23102428	41	0	0
23008742	41	0	0
23019174	41	0	0
23013676	41	0	0
23000633	41	0	0
23096016	41	0	0
22102684	41	0	0
23092287	41	0	0
23102777	41	0	0
23006304	41	0	0
23030259	41	0	0
23029396	41	0	0
23030632	41	0	0
23018695	41	0	0
23019242	41	0	0
23078570	41	0	0
23089632	41	0	0
23102167	41	0	0
23091382	41	0	0
23099143	41	0	0
23004081	41	0	0
23082510	41	0	0
23075279	41	0	0
23008707	41	0	0
23014515	41	0	0
23087996	41	0	0
23066064	41	0	0
23001898	41	0	0
23111168	40	0	0
23100870	40	0	0
23032942	40	0	0
23062284	40	0	0
23039551	40	0	0
23101217	40	0	0
23042926	40	0	0
23091699	40	0	0
23042459	40	0	0
22103370	40	0	0
23012548	40	0	0
23073267	40	0	0
23108605	40	0	0
23087713	40	0	0
23097078	40	0	0
23068103	40	0	0
23032600	40	0	0
23029459	40	0	0
23069756	40	0	0
23024004	40	0	0
23086363	40	0	0
23107989	40	0	0
23091611	40	0	0
23041714	40	0	0
23084399	40	0	0
23027146	40	0	0
22103261	40	0	0
23028120	40	0	0
23097171	39	0	0
23006124	39	0	0
23006442	39	0	0
23092822	39	0	0
23052468	39	0	0
23012113	39	0	0
23087358	39	0	0
23050555	39	0	0
23090135	39	0	0
23100859	39	0	0
23099278	39	0	0
22105041	39	0	0
23020911	39	0	0
23048713	39	0	0
23038534	39	0	0
23080552	39	0	0
23047852	39	0	0
23030793	39	0	0
23077323	39	0	0
23035459	39	0	0
23032501	39	0	0
23029421	39	0	0
23032141	39	0	0
23108693	39	0	0
23055160	39	0	0
23013400	39	0	0
23029474	39	0	0
23110933	38	0	0
23097423	38	0	0
23073050	38	0	0
23104513	38	0	0
23021205	38	0	0
23076126	38	0	0
23004249	38	0	0
23110412	38	0	0
23025570	38	0	0
23039956	38	0	0
23090012	38	0	0
23089031	38	0	0
23027682	38	0	0
23100887	38	0	0
23056440	38	0	0
23025306	38	0	0
23072027	38	0	0
23080704	38	0	0
23111679	38	0	0
23109449	38	0	0
23089684	38	0	0
23065740	38	0	0
23013998	38	0	0
23041922	38	0	0
23052416	38	0	0
23007741	38	0	0
23048951	38	0	0
23071094	38	0	0
23097322	38	0	0
23078306	38	0	0
23079656	38	0	0
23086316	38	0	0
23008858	37	0	0
23110021	37	0	0
23082506	37	0	0
23042962	37	0	0
23069342	37	0	0
23023573	37	0	0
23050300	37	0	0
23092296	37	0	0
23065929	37	0	0
23044149	37	0	0
23099455	37	0	0
23067663	37	0	0
23035271	37	0	0
23022891	37	0	0
23083111	37	0	0
23071313	37	0	0
23088057	37	0	0
23074807	37	0	0
23039964	37	0	0
23017766	37	0	0
23041060	37	0	0
23103447	37	0	0
23094260	37	0	0
23028040	37	0	0
23036572	37	0	0
23068377	37	0	0
23015339	37	0	0
23052421	37	0	0
23014846	37	0	0
23109772	37	0	0
23076194	37	0	0
23044292	37	0	0
23039331	37	0	0
23072857	37	0	0
23109870	37	0	0
23008886	37	0	0
23066668	37	0	0
23061795	37	0	0
23042946	37	0	0
23080054	37	0	0
23042605	37	0	0
23012715	37	0	0
23057492	36	0	0
23101529	36	0	0
23038866	36	0	0
23105707	36	0	0
23036502	36	0	0
23089767	36	0	0
23019461	36	0	0
23019644	36	0	0
23034877	36	0	0
23041809	36	0	0
23076033	36	0	0
23068234	36	0	0
23034324	36	0	0
23072762	36	0	0
23016764	36	0	0
23040894	36	0	0
23025899	36	0	0
23045207	36	0	0
23111959	36	0	0
23075030	36	0	0
23095387	36	0	0
23093023	36	0	0
23015001	36	0	0
23086383	36	0	0
23049984	36	0	0
23077923	36	0	0
23006009	36	0	0
23073576	36	0	0
23080944	36	0	0
23020761	36	0	0
23027700	36	0	0
23070800	36	0	0
23070864	36	0	0
23025595	36	0	0
23028972	36	0	0
23079957	36	0	0
23063302	36	0	0
23066642	36	0	0
23059667	36	0	0
23072685	36	0	0
23017016	35	0	0
23044115	35	0	0
23081030	35	0	0
23101427	35	0	0
23016621	35	0	0
23092374	35	0	0
23040707	35	0	0
23099531	35	0	0
23080274	35	0	0
23088152	35	0	0
23039170	35	0	0
23018862	35	0	0
23073079	35	0	0
23077780	35	0	0
23064641	35	0	0
23023839	35	0	0
23064720	35	0	0
23019685	35	0	0
23047720	35	0	0
23074928	35	0	0
22101594	35	0	0
23000521	35	0	0
23016640	35	0	0
23066551	35	0	0
23041891	35	0	0
23061783	35	0	0
23098957	35	0	0
23066431	35	0	0
23068243	35	0	0
23098456	35	0	0
23018440	35	0	0
23106444	35	0	0
23050015	35	0	0
23081906	35	0	0
23102233	35	0	0
23098836	35	0	0
23008080	34	0	0
23062396	34	0	0
23073973	34	0	0
23096870	34	0	0
23109387	34	0	0
23069062	34	0	0
23086384	34	0	0
23039998	34	0	0
23078085	34	0	0
23023915	34	0	0
23026000	34	0	0
23076171	34	0	0
23013664	34	0	0
23052763	34	0	0
23017380	34	0	0
23025167	34	0	0
23006297	34	0	0
23038869	34	0	0
23028669	34	0	0
23038737	34	0	0
23027439	34	0	0
23070939	34	0	0
23086594	34	0	0
23095978	33	0	0
23104111	33	0	0
23099118	33	0	0
23059676	33	0	0
2298836	33	0	0
23018786	33	0	0
23045774	33	0	0
23000146	33	0	0
23077581	33	0	0
23061312	33	0	0
23080262	33	0	0
23063636	33	0	0
23047172	33	0	0
23012265	33	0	0
23093839	33	0	0
23077346	33	0	0
23012443	33	0	0
23097151	33	0	0
23099987	33	0	0
23073425	33	0	0
23110487	32	0	0
23060072	32	0	0
23080505	32	0	0
23061065	32	0	0
23023438	32	0	0
23025691	32	0	0
23051085	32	0	0
23096513	32	0	0
23083133	32	0	0
23046073	32	0	0
23102570	32	0	0
23062470	32	0	0
23021844	32	0	0
23050661	32	0	0
23044283	32	0	0
23039545	31	0	0
23052313	31	0	0
23034759	31	0	0
23106181	31	0	0
23100308	31	0	0
23089653	31	0	0
23029758	31	0	0
23106384	31	0	0
23024141	31	0	0
23071111	31	0	0
23037190	31	0	0
23096386	31	0	0
23080513	31	0	0
23021295	31	0	0
22101683	31	0	0
23073256	31	0	0
23069891	31	0	0
23078492	31	0	0
23068083	31	0	0
23058945	31	0	0
22101791	31	0	0
23068994	31	0	0
23109103	31	0	0
22103412	30	0	0
23056090	30	0	0
23057512	30	0	0
23064434	30	0	0
23053044	30	0	0
23111236	30	0	0
23009805	30	0	0
23047502	30	0	0
22104625	30	0	0
23052784	30	0	0
23100837	30	0	0
23012301	30	0	0
23068615	30	0	0
22103264	30	0	0
23082062	30	0	0
23084263	30	0	0
23048002	30	0	0
23103418	29	0	0
23020977	29	0	0
23108883	29	0	0
23008376	29	0	0
22102390	29	0	0
23037327	29	0	0
23108658	29	0	0
23028396	29	0	0
23087620	29	0	0
23080933	29	0	0
23074888	29	0	0
23069405	29	0	0
23068378	29	0	0
23025038	29	0	0
23074886	29	0	0
23035989	28	0	0
23038471	28	0	0
23025019	28	0	0
23046358	28	0	0
23010724	28	0	0
23048372	28	0	0
23089368	28	0	0
23064737	28	0	0
23037012	28	0	0
23018568	27	0	0
23085666	27	0	0
23015081	27	0	0
23021540	27	0	0
23069214	27	0	0
23073714	27	0	0
22101137	27	0	0
23032640	27	0	0
23102222	27	0	0
23078453	27	0	0
23076664	27	0	0
23064131	27	0	0
23002112	26	0	0
23108335	26	0	0
23069221	26	0	0
23103749	26	0	0
23091407	26	0	0
23000823	26	0	0
23042071	26	0	0
23071639	26	0	0
23108961	26	0	0
23111909	25	0	0
23101110	25	0	0
23055455	25	0	0
23103443	25	0	0
23011967	25	0	0
23032363	25	0	0
23083203	25	0	0
23082942	25	0	0
23076155	25	0	0
23069812	24	0	0
23047717	24	0	0
23050091	24	0	0
23055270	24	0	0
23082068	24	0	0
23093135	23	0	0
23066309	23	0	0
23052641	23	0	0
23063111	23	0	0
23095472	22	0	0
23055753	20	0	0
23056365	20	0	0

[truncated: 9 more sheets: age≥45岁, female, male, BMI<28, BMI≥28, multifocality, no multifocality, no HT, HT]
